# Supplementary material for: Genomic Insights into Hybridization and Speciation of Mitten Crabs in the Eriocheir Genus
Source: Genomics Proteomics Bioinformatics. 2025 Sep 15;23(6):qzaf079. doi: 10.1093/gpbjnl/qzaf079 (PMC12996911; doi:10.1093/gpbjnl/qzaf079)
Supplement: qzaf079_Supplementary_Data [file qzaf079_supplementary_data.zip]

Archive with 21 entries (21 files):
- Figure S1.pdf
- Figure S10.jpg
- Figure S2.pdf
- Figure S3.pdf
- Figure S4.svg
- Figure S5.jpg
- Figure S6.pdf
- Figure S7.jpg
- Figure S8.jpg
- Figure S9.pdf
- Supplementary material captions.docx
- Table S1.docx
- Table S10.xlsx
- Table S2.docx
- Table S3.docx
- Table S4.docx
- Table S5.docx
- Table S6.docx
- Table S7.docx
- Table S8.docx
- Table S9.xlsx
