# Supplementary material for: Genomic Insights into Hybridization and Speciation of Mitten Crabs in the Eriocheir Genus
Source: Genomics Proteomics Bioinformatics. 2025 Sep 15;23(6):qzaf079. doi: 10.1093/gpbjnl/qzaf079 (PMC12996911; doi:10.1093/gpbjnl/qzaf079)
Supplement: qzaf079_Supplementary_Data [file qzaf079_supplementary_data.zip › Table S10.xlsx]

## Sheet: HP_vs_RU_FstPi_region.annot.fun
Table S10 Functional annotation of the 390 genes that showed highest Fst value (Top 1%) between the Hepu-HP and Russian-VL mitten crab
Note: KOG, Clusters of orthologous groups for eukaryotic complete genomes; GO, Gene Ontology; KEGG, Kyoto Encyclopedia of Genes and Genomes; NR, Non-redundant protein sequences.
Gene ID	KOG annotation	GO: Biological Process	GO: Cellular Component	GO: Molecular Function	NR protein	NR annotation	SwissProt protein	SwissProt annotation
Esin.LG02.0166	Signal transduction mechanisms	-	-	-	XP_027233589.1	XP_027233589.1 3-methyl-2-oxobutanoate dehydrogenase [lipoamide] kinase, mitochondrial-like [Penaeus vannamei]	O55028|BCKD_MOUSE	[3-methyl-2-oxobutanoate dehydrogenase [lipoamide]] kinase, mitochondrial OS=Mus musculus OX=10090 GN=Bckdk PE=1 SV=1
Esin.LG02.0167	Transcription	-	-	GO:0046983(protein dimerization activity)	XP_027237889.1	XP_027237889.1 probable nuclear hormone receptor HR38 [Penaeus vannamei]	O08789|MNT_MOUSE	Max-binding protein MNT OS=Mus musculus OX=10090 GN=Mnt PE=2 SV=2
Esin.LG02.0168	Posttranslational modification, protein turnover, chaperones	-	-	-	XP_027238916.1	XP_027238916.1 heat shock 70 kDa protein 14-A-like, partial [Penaeus vannamei]	Q99M31|HSP7E_MOUSE	Heat shock 70 kDa protein 14 OS=Mus musculus OX=10090 GN=Hspa14 PE=1 SV=2
Esin.LG02.0169	-	-	-	-	-	-	-	-
Esin.LG02.0170	Translation, ribosomal structure and biogenesis	GO:0006414(translational elongation)	GO:0005622(intracellular),GO:0005840(ribosome)	GO:0003735(structural constituent of ribosome)	ACY71124.1	ACY71124.1 60S acidic ribosomal protein P2-like protein [Scylla paramamosain]	P90703|RLA2_BRUMA	60S acidic ribosomal protein P2 OS=Brugia malayi OX=6279 GN=rpp-2 PE=3 SV=1
Esin.LG02.0171	Posttranslational modification, protein turnover, chaperones	-	-	-	ROT61293.1	ROT61293.1 putative E3 ubiquitin-protein ligase Hakai [Penaeus vannamei]	M9PBE2|HAKAI_DROME	E3 ubiquitin-protein ligase Hakai OS=Drosophila melanogaster OX=7227 GN=Hakai PE=1 SV=1
Esin.LG02.0210	-	-	-	-	XP_027215771.1	XP_027215771.1 uncharacterized protein LOC113808544 isoform X1 [Penaeus vannamei]	-	-
Esin.LG02.0211	General function prediction only	-	-	-	ROT78590.1	ROT78590.1 EMSY protein [Penaeus vannamei]	Q7ZUV7|EMSY_DANRE	BRCA2-interacting transcriptional repressor EMSY OS=Danio rerio OX=7955 GN=emsy PE=2 SV=1
Esin.LG02.0212	-	-	GO:0016012(sarcoglycan complex),GO:0016021(integral component of membrane)	-	XP_027212309.1	XP_027212309.1 beta-sarcoglycan-like [Penaeus vannamei]	A6QP70|SGCB_BOVIN	Beta-sarcoglycan OS=Bos taurus OX=9913 GN=SGCB PE=2 SV=1
Esin.LG02.0213	Carbohydrate transport and metabolism	GO:0009298(GDP-mannose biosynthetic process),GO:0005975(carbohydrate metabolic process)	-	GO:0004476(mannose-6-phosphate isomerase activity),GO:0008270(zinc ion binding)	XP_027212307.1	XP_027212307.1 mannose-6-phosphate isomerase-like [Penaeus vannamei]	Q68FX1|MPI_RAT	Mannose-6-phosphate isomerase OS=Rattus norvegicus OX=10116 GN=Mpi PE=2 SV=1
Esin.LG02.0214	General function prediction only	-	-	GO:0003676(nucleic acid binding),GO:0004523(RNA-DNA hybrid ribonuclease activity)	ABN58714.1	ABN58714.1 pol-like protein [Biomphalaria glabrata]	Q03272|PO14_NASVI	Retrovirus-related Pol polyprotein from type-1 retrotransposable element R1 4 (Fragment) OS=Nasonia vitripennis OX=7425 PE=4 SV=1
Esin.LG02.0215	-	-	-	-	-	-	-	-
Esin.LG02.0216	-	-	-	-	-	-	-	-
Esin.LG02.0217	-	-	-	-	-	-	-	-
Esin.LG02.0218	-	-	-	-	-	-	-	-
Esin.LG02.0219	Amino acid transport and metabolism	GO:0006508(proteolysis)	-	GO:0004252(serine-type endopeptidase activity)	ROT68950.1	ROT68950.1 hypothetical protein C7M84_012901 [Penaeus vannamei]	P14272|KLKB1_RAT	Plasma kallikrein OS=Rattus norvegicus OX=10116 GN=Klkb1 PE=1 SV=1
Esin.LG02.0288	General function prediction only; Signal transduction mechanisms	GO:0006468(protein phosphorylation)	-	GO:0004674(protein serine/threonine kinase activity),GO:0005524(ATP binding),GO:0004672(protein kinase activity)	XP_027232156.1	XP_027232156.1 serine/threonine-protein kinase rio2-like [Penaeus vannamei]	Q9CQS5|RIOK2_MOUSE	Serine/threonine-protein kinase RIO2 OS=Mus musculus OX=10090 GN=Riok2 PE=1 SV=1
Esin.LG02.0289	Posttranslational modification, protein turnover, chaperones	GO:0006508(proteolysis)	-	GO:0004222(metalloendopeptidase activity)	XP_027232153.1	XP_027232153.1 uncharacterized protein LOC113823674 [Penaeus vannamei]	Q949P2|COPDA_ARATH	Probable cytosolic oligopeptidase A OS=Arabidopsis thaliana OX=3702 GN=CYOP PE=1 SV=1
Esin.LG02.0290	-	-	-	-	VDM06275.1	VDM06275.1 unnamed protein product [Schistocephalus solidus]	-	-
Esin.LG02.0291	-	-	-	-	-	-	-	-
Esin.LG02.0292	Cytoskeleton	-	-	-	XP_027224650.1	XP_027224650.1 dynein heavy chain 7, axonemal-like [Penaeus vannamei]	Q8WXX0|DYH7_HUMAN	Dynein heavy chain 7, axonemal OS=Homo sapiens OX=9606 GN=DNAH7 PE=1 SV=2
Esin.LG02.0293	-	-	-	-	ROT71899.1	ROT71899.1 putative dynein heavy chain 10, axonemal, partial [Penaeus vannamei]	-	-
Esin.LG02.0294	Coenzyme transport and metabolism	GO:0046654(tetrahydrofolate biosynthetic process)	GO:0005737(cytoplasm)	GO:0003934(GTP cyclohydrolase I activity)	XP_027213435.1	XP_027213435.1 GTP cyclohydrolase 1-like [Penaeus vannamei]	P48596|GCH1_DROME	GTP cyclohydrolase 1 OS=Drosophila melanogaster OX=7227 GN=Pu PE=1 SV=3
Esin.LG03.0141	Transcription	GO:0006367(transcription initiation from RNA polymerase II promoter),GO:0032968(positive regulation of transcription elongation from RNA polymerase II promoter)	GO:0005634(nucleus)	GO:0003677(DNA binding)	XP_027236710.1	XP_027236710.1 LOW QUALITY PROTEIN: general transcription factor IIF subunit 1-like [Penaeus vannamei]	Q6AY96|T2FA_RAT	General transcription factor IIF subunit 1 OS=Rattus norvegicus OX=10116 GN=Gtf2f1 PE=1 SV=1
Esin.LG03.0142	Transcription	-	-	GO:0005515(protein binding)	XP_027211275.1	XP_027211275.1 transcription elongation regulator 1-like [Penaeus vannamei]	O14776|TCRG1_HUMAN	Transcription elongation regulator 1 OS=Homo sapiens OX=9606 GN=TCERG1 PE=1 SV=2
Esin.LG03.0161	Inorganic ion transport and metabolism; Signal transduction mechanisms	-	-	-	XP_026478541.1	XP_026478541.1 voltage-dependent calcium channel subunit alpha-2/delta-3-like [Ctenocephalides felis]	Q8CFG5|CA2D3_RAT	Voltage-dependent calcium channel subunit alpha-2/delta-3 OS=Rattus norvegicus OX=10116 GN=Cacna2d3 PE=1 SV=1
Esin.LG03.0162	-	-	-	-	XP_027220726.1	XP_027220726.1 uncharacterized protein LOC113812984 [Penaeus vannamei]	-	-
Esin.LG03.0163	-	-	-	-	XP_027220736.1	XP_027220736.1 uncharacterized protein LOC113812994 [Penaeus vannamei]	-	-
Esin.LG03.0210	Intracellular trafficking, secretion, and vesicular transport; Signal transduction mechanisms	-	-	-	XP_027222983.1	XP_027222983.1 protein unc-13 homolog 4B-like [Penaeus vannamei]	Q9VBY8|UN13B_DROME	Protein unc-13 homolog 4B OS=Drosophila melanogaster OX=7227 GN=stac PE=1 SV=5
Esin.LG03.0211	Transcription	-	-	GO:0046983(protein dimerization activity)	XP_027228884.1	XP_027228884.1 uncharacterized protein LOC113820735 [Penaeus vannamei]	O35437|TCF21_MOUSE	Transcription factor 21 OS=Mus musculus OX=10090 GN=Tcf21 PE=2 SV=1
Esin.LG03.0212	Energy production and conversion	GO:0015986(ATP synthesis coupled proton transport)	GO:0045261(proton-transporting ATP synthase complex, catalytic core F(1))	GO:0046933(proton-transporting ATP synthase activity, rotational mechanism)	ROT80023.1	ROT80023.1 mitochondrial ATP synthase gamma subunit precursor [Penaeus vannamei]	O01666|ATPG_DROME	ATP synthase subunit gamma, mitochondrial OS=Drosophila melanogaster OX=7227 GN=ATPsyngamma PE=2 SV=2
Esin.LG03.0213	General function prediction only	-	-	-	XP_027234038.1	XP_027234038.1 LOW QUALITY PROTEIN: uncharacterized protein LOC113825410 [Penaeus vannamei]	Q3U3W5|ANM9_MOUSE	Protein arginine N-methyltransferase 9 OS=Mus musculus OX=10090 GN=Prmt9 PE=2 SV=2
Esin.LG03.0215	-	-	-	-	ROT72194.1	ROT72194.1 hypothetical protein C7M84_009437 [Penaeus vannamei]	-	-
Esin.LG03.0216	Cell cycle control, cell division, chromosome partitioning; Signal transduction mechanisms	-	-	-	ROT69919.1	ROT69919.1 putative claspin [Penaeus vannamei]	Q80YR7|CLSPN_MOUSE	Claspin OS=Mus musculus OX=10090 GN=Clspn PE=1 SV=2
Esin.LG03.0217	Chromatin structure and dynamics	GO:0006334(nucleosome assembly)	GO:0000786(nucleosome),GO:0005634(nucleus)	GO:0003677(DNA binding)	XP_027229406.1	XP_027229406.1 histone H1-beta, late embryonic-like [Penaeus vannamei]	P22845|H10A_XENLA	Histone H1.0-A OS=Xenopus laevis OX=8355 GN=h1f0-a PE=2 SV=3
Esin.LG03.0218	General function prediction only	GO:0007186(G-protein coupled receptor signaling pathway)	GO:0016021(integral component of membrane)	GO:0004930(G-protein coupled receptor activity)	ROT71715.1	ROT71715.1 Gustatory receptor trehalose 1 [Penaeus vannamei]	Q9NDM2|GUTR1_DROME	Protein trapped in endoderm-1 OS=Drosophila melanogaster OX=7227 GN=Tre1 PE=1 SV=1
Esin.LG03.0244	General function prediction only	-	-	-	AGI37354.1	AGI37354.1 lysin motif-containing protein [Procambarus clarkii]	Q3B7I8|LYSM2_XENTR	LysM and putative peptidoglycan-binding domain-containing protein 2 OS=Xenopus tropicalis OX=8364 GN=lysmd2 PE=2 SV=1
Esin.LG04.0033	-	-	-	-	XP_027223264.1	XP_027223264.1 uncharacterized protein LOC113815373 [Penaeus vannamei]	-	-
Esin.LG04.0034	-	-	-	-	XP_015834342.1	XP_015834342.1 PREDICTED: piggyBac transposable element-derived protein 4 [Tribolium castaneum]	Q96DM1|PGBD4_HUMAN	PiggyBac transposable element-derived protein 4 OS=Homo sapiens OX=9606 GN=PGBD4 PE=2 SV=3
Esin.LG05.0050	-	-	-	-	-	-	-	-
Esin.LG05.0051	-	GO:0006355(regulation of transcription, DNA-templated)	-	GO:0003700(DNA-binding transcription factor activity)	XP_027219662.1	XP_027219662.1 uncharacterized protein LOC113811996 [Penaeus vannamei]	-	-
Esin.LG05.0052	-	-	-	-	XP_027231121.1	XP_027231121.1 uncharacterized protein LOC113822785 [Penaeus vannamei]	-	-
Esin.LG05.0053	-	-	-	-	ROT71076.1	ROT71076.1 hypothetical protein C7M84_010625 [Penaeus vannamei]	-	-
Esin.LG05.0054	General function prediction only	-	-	-	ABN58714.1	ABN58714.1 pol-like protein [Biomphalaria glabrata]	P21329|RTJK_DROFU	RNA-directed DNA polymerase from mobile element jockey OS=Drosophila funebris OX=7221 GN=jockey\pol PE=1 SV=1
Esin.LG05.0055	General function prediction only	-	-	-	KFM61834.1	KFM61834.1 RNA-directed DNA polymerase from mobile element jockey, partial [Stegodyphus mimosarum]	-	-
Esin.LG05.0169	Secondary metabolites biosynthesis, transport and catabolism	GO:0055114(oxidation-reduction process)	-	GO:0005506(iron ion binding),GO:0016705(oxidoreductase activity, acting on paired donors, with incorporation or reduction of molecular oxygen),GO:0020037(heme binding)	XP_027215747.1	XP_027215747.1 uncharacterized protein LOC113808519 [Penaeus vannamei]	Q27712|CP2L1_PANAR	Cytochrome P450 2L1 OS=Panulirus argus OX=6737 GN=CYP2L1 PE=1 SV=1
Esin.LG05.0170	Secondary metabolites biosynthesis, transport and catabolism	GO:0055114(oxidation-reduction process)	-	GO:0005506(iron ion binding),GO:0016705(oxidoreductase activity, acting on paired donors, with incorporation or reduction of molecular oxygen),GO:0020037(heme binding)	XP_027215758.1	XP_027215758.1 cytochrome P450 2L1-like [Penaeus vannamei]	O54750|CP2J6_MOUSE	Cytochrome P450 2J6 OS=Mus musculus OX=10090 GN=Cyp2j6 PE=2 SV=2
Esin.LG06.0001	Chromatin structure and dynamics; Cell cycle control, cell division, chromosome partitioning	-	-	GO:0003677(DNA binding),GO:0003676(nucleic acid binding)	XP_026502586.1	XP_026502586.1 tigger transposable element-derived protein 1-like, partial [Terrapene mexicana triunguis]	Q96MW7|TIGD1_HUMAN	Tigger transposable element-derived protein 1 OS=Homo sapiens OX=9606 GN=TIGD1 PE=1 SV=1
Esin.LG06.0002	General function prediction only	GO:0007186(G-protein coupled receptor signaling pathway)	GO:0016021(integral component of membrane)	GO:0004930(G-protein coupled receptor activity)	XP_312031.5	XP_312031.5 AGAP002881-PA [Anopheles gambiae str. PEST]	Q8IN35|SIFAR_DROME	Neuropeptide SIFamide receptor OS=Drosophila melanogaster OX=7227 GN=SIFaR PE=2 SV=2
Esin.LG06.0003	-	-	-	-	-	-	-	-
Esin.LG06.0004	-	-	-	-	-	-	-	-
Esin.LG06.0005	Function unknown	-	-	-	XP_027227661.1	XP_027227661.1 DTW domain-containing protein 1-like [Penaeus vannamei]	Q6DDV1|DTWD1_XENLA	DTW domain-containing protein 1 OS=Xenopus laevis OX=8355 GN=dtwd1 PE=2 SV=1
Esin.LG06.0006	Energy production and conversion	GO:0055114(oxidation-reduction process)	-	GO:0016491(oxidoreductase activity),GO:0016620(oxidoreductase activity, acting on the aldehyde or oxo group of donors, NAD or NADP as acceptor)	XP_002589830.1	XP_002589830.1 hypothetical protein BRAFLDRAFT_287353 [Branchiostoma floridae]	Q3T1L0|A16A1_RAT	Aldehyde dehydrogenase family 16 member A1 OS=Rattus norvegicus OX=10116 GN=Aldh16a1 PE=2 SV=1
Esin.LG06.0007	Lipid transport and metabolism	-	-	GO:0016787(hydrolase activity)	XP_027231286.1	XP_027231286.1 acyl-protein thioesterase 1-like [Penaeus vannamei]	Q5RBR7|LYPA1_PONAB	Acyl-protein thioesterase 1 OS=Pongo abelii OX=9601 GN=LYPLA1 PE=2 SV=1
Esin.LG06.0008	-	-	-	-	ROT78443.1	ROT78443.1 Heat shock protein 67B2 [Penaeus vannamei]	Q10215|RDL_SCHPO	Putative thiosulfate sulfurtransferase, mitochondrial OS=Schizosaccharomyces pombe (strain 972 / ATCC 24843) OX=284812 GN=SPAC4H3.07c PE=3 SV=2
Esin.LG06.0009	-	-	-	-	-	-	-	-
Esin.LG06.0010	-	-	-	-	-	-	-	-
Esin.LG06.0011	-	-	-	-	-	-	-	-
Esin.LG06.0012	Transcription	-	-	-	XP_026472884.1	XP_026472884.1 transcription factor BTF3 homolog 4 [Ctenocephalides felis]	Q64152|BTF3_MOUSE	Transcription factor BTF3 OS=Mus musculus OX=10090 GN=Btf3 PE=1 SV=3
Esin.LG06.0013	General function prediction only	GO:0015074(DNA integration)	-	GO:0003676(nucleic acid binding)	ROT72620.1	ROT72620.1 hypothetical protein C7M84_008981 [Penaeus vannamei]	P10394|POL4_DROME	Retrovirus-related Pol polyprotein from transposon 412 OS=Drosophila melanogaster OX=7227 GN=POL PE=4 SV=1
Esin.LG06.0014	-	-	-	-	-	-	-	-
Esin.LG06.0015	-	-	-	GO:0005525(GTP binding)	XP_027218839.1	XP_027218839.1 uncharacterized protein LOC113811319 [Penaeus vannamei]	-	-
Esin.LG06.0016	Coenzyme transport and metabolism; Energy production and conversion	GO:0055114(oxidation-reduction process)	-	GO:0016491(oxidoreductase activity)	XP_027216688.1	XP_027216688.1 NADH-cytochrome b5 reductase 3-like isoform X3 [Penaeus vannamei]	Q5BJ68|NB5R2_XENTR	NADH-cytochrome b5 reductase 2 OS=Xenopus tropicalis OX=8364 GN=cyb5r2 PE=2 SV=1
Esin.LG06.0017	Posttranslational modification, protein turnover, chaperones	GO:0006508(proteolysis)	-	GO:0008236(serine-type peptidase activity)	XP_027238961.1	XP_027238961.1 dipeptidyl peptidase 8-like [Penaeus vannamei]	Q80YA7|DPP8_MOUSE	Dipeptidyl peptidase 8 OS=Mus musculus OX=10090 GN=Dpp8 PE=1 SV=1
Esin.LG06.0018	Amino acid transport and metabolism	GO:0006508(proteolysis)	-	GO:0004252(serine-type endopeptidase activity)	XP_027221621.1	XP_027221621.1 uncharacterized protein LOC113813760 [Penaeus vannamei]	P21902|PCE_TACTR	Proclotting enzyme OS=Tachypleus tridentatus OX=6853 PE=1 SV=1
Esin.LG06.0019	Amino acid transport and metabolism	GO:0006508(proteolysis)	-	GO:0004252(serine-type endopeptidase activity)	XP_027222423.1	XP_027222423.1 protein masquerade-like isoform X1 [Penaeus vannamei]	Q9VZH2|MAS_DROME	Protein masquerade OS=Drosophila melanogaster OX=7227 GN=mas PE=1 SV=1
Esin.LG06.0020	Transcription	-	-	GO:0005515(protein binding)	XP_027216202.1	XP_027216202.1 bromodomain-containing protein 7-like isoform X1 [Penaeus vannamei]	Q9NPI1|BRD7_HUMAN	Bromodomain-containing protein 7 OS=Homo sapiens OX=9606 GN=BRD7 PE=1 SV=1
Esin.LG06.0021	General function prediction only	-	-	GO:0005515(protein binding),GO:0008191(metalloendopeptidase inhibitor activity)	XP_027218330.1	XP_027218330.1 metalloproteinase inhibitor 2-like [Penaeus vannamei]	Q9W6B4|TIMP3_SCYTO	Metalloproteinase inhibitor 3 OS=Scyliorhinus torazame OX=75743 GN=TIMP3 PE=2 SV=1
Esin.LG06.0022	General function prediction only	-	-	GO:0003676(nucleic acid binding)	XP_027211664.1	XP_027211664.1 la-related protein 6-like [Penaeus vannamei]	Q9BRS8|LARP6_HUMAN	La-related protein 6 OS=Homo sapiens OX=9606 GN=LARP6 PE=1 SV=1
Esin.LG06.0023	Posttranslational modification, protein turnover, chaperones	GO:0006915(apoptotic process),GO:0032465(regulation of cytokinesis)	-	GO:0005515(protein binding),GO:0004842(ubiquitin-protein transferase activity)	ROT62807.1	ROT62807.1 putative baculoviral IAP repeat-containing protein 6 isoform X1 [Penaeus vannamei]	Q9NR09|BIRC6_HUMAN	Baculoviral IAP repeat-containing protein 6 OS=Homo sapiens OX=9606 GN=BIRC6 PE=1 SV=2
Esin.LG06.0024	-	-	-	-	ROT75053.1	ROT75053.1 hypothetical protein C7M84_006419 [Penaeus vannamei]	-	-
Esin.LG06.0025	Defense mechanisms	-	-	-	XP_027214560.1	XP_027214560.1 B-cell receptor-associated protein 31-like [Penaeus vannamei]	Q61335|BAP31_MOUSE	B-cell receptor-associated protein 31 OS=Mus musculus OX=10090 GN=Bcap31 PE=1 SV=4
Esin.LG06.0026	Transcription	GO:0006414(translational elongation)	-	GO:0003746(translation elongation factor activity)	XP_027227884.1	XP_027227884.1 elongation factor 1-beta-like [Penaeus vannamei]	P12262|EF1B_ARTSA	Elongation factor 1-beta OS=Artemia salina OX=85549 PE=1 SV=3
Esin.LG06.0027	General function prediction only	-	-	-	XP_027236858.1	XP_027236858.1 arrestin domain-containing protein 2-like [Penaeus vannamei]	Q8TBH0|ARRD2_HUMAN	Arrestin domain-containing protein 2 OS=Homo sapiens OX=9606 GN=ARRDC2 PE=1 SV=2
Esin.LG06.0028	General function prediction only	-	-	-	XP_027221395.1	XP_027221395.1 high mobility group protein 20A-like [Penaeus vannamei]	Q9NP66|HM20A_HUMAN	High mobility group protein 20A OS=Homo sapiens OX=9606 GN=HMG20A PE=1 SV=1
Esin.LG06.0029	Posttranslational modification, protein turnover, chaperones	GO:0000045(autophagosome assembly)	GO:0005737(cytoplasm)	-	XP_027219684.1	XP_027219684.1 ubiquitin-like protein ATG12 [Penaeus vannamei]	Q9CQY1|ATG12_MOUSE	Ubiquitin-like protein ATG12 OS=Mus musculus OX=10090 GN=Atg12 PE=1 SV=1
Esin.LG06.0030	Transcription	GO:0006355(regulation of transcription, DNA-templated)	-	GO:0003677(DNA binding),GO:0050825(ice binding)	XP_026316106.1	XP_026316106.1 paired box pox-neuro protein-like [Hyposmocoma kahamanoa]	P23758|POXN_DROME	Paired box pox-neuro protein OS=Drosophila melanogaster OX=7227 GN=Poxn PE=2 SV=3
Esin.LG06.0031	-	-	-	-	-	-	-	-
Esin.LG06.0032	Intracellular trafficking, secretion, and vesicular transport; Signal transduction mechanisms	-	GO:0016020(membrane)	-	XP_026493741.1	XP_026493741.1 synaptotagmin 1 isoform X4 [Vanessa tameamea]	P21521|SY65_DROME	Synaptotagmin 1 OS=Drosophila melanogaster OX=7227 GN=Syt1 PE=1 SV=3
Esin.LG06.0033	General function prediction only	-	-	GO:0005515(protein binding)	XP_027223767.1	XP_027223767.1 pentatricopeptide repeat-containing protein 1, mitochondrial-like [Penaeus vannamei]	A2VD13|PTCD1_RAT	Pentatricopeptide repeat-containing protein 1, mitochondrial OS=Rattus norvegicus OX=10116 GN=Ptcd1 PE=2 SV=1
Esin.LG06.0034	-	-	-	-	XP_027230982.1	XP_027230982.1 uncharacterized protein LOC113822647 [Penaeus vannamei]	-	-
Esin.LG06.0035	Energy production and conversion	GO:0006090(pyruvate metabolic process)	GO:0045254(pyruvate dehydrogenase complex)	GO:0016746(transferase activity, transferring acyl groups),GO:0004742(dihydrolipoyllysine-residue acetyltransferase activity)	XP_027225221.1	XP_027225221.1 dihydrolipoyllysine-residue acetyltransferase component of pyruvate dehydrogenase complex, mitochondrial-like [Penaeus vannamei]	Q19749|ODP2_CAEEL	Dihydrolipoyllysine-residue acetyltransferase component of pyruvate dehydrogenase complex, mitochondrial OS=Caenorhabditis elegans OX=6239 GN=dlat-1 PE=1 SV=1
Esin.LG06.0036	-	-	-	-	XP_027237213.1	XP_027237213.1 growth arrest-specific protein 1-like [Penaeus vannamei]	Q01721|GAS1_MOUSE	Growth arrest-specific protein 1 OS=Mus musculus OX=10090 GN=Gas1 PE=2 SV=2
Esin.LG06.0037	Energy production and conversion	GO:0055114(oxidation-reduction process)	-	GO:0009055(electron transfer activity),GO:0051536(iron-sulfur cluster binding),GO:0016491(oxidoreductase activity),GO:0016651(oxidoreductase activity, acting on NAD(P)H)	XP_027227883.1	XP_027227883.1 LOW QUALITY PROTEIN: NADH-ubiquinone oxidoreductase 75 kDa subunit, mitochondrial-like [Penaeus vannamei]	Q66HF1|NDUS1_RAT	NADH-ubiquinone oxidoreductase 75 kDa subunit, mitochondrial OS=Rattus norvegicus OX=10116 GN=Ndufs1 PE=1 SV=1
Esin.LG06.0038	-	-	-	-	XP_027239571.1	XP_027239571.1 uncharacterized protein LOC113830564 [Penaeus vannamei]	-	-
Esin.LG06.0039	-	-	-	-	XP_027231618.1	XP_027231618.1 myb/SANT-like DNA-binding domain-containing protein 3 [Penaeus vannamei]	-	-
Esin.LG06.0040	General function prediction only	-	-	GO:0003676(nucleic acid binding)	ROT63300.1	ROT63300.1 putative histone H4 transcription factor [Penaeus vannamei]	Q9BQA5|HINFP_HUMAN	Histone H4 transcription factor OS=Homo sapiens OX=9606 GN=HINFP PE=1 SV=2
Esin.LG06.0041	Signal transduction mechanisms	GO:0035556(intracellular signal transduction)	-	GO:0005515(protein binding)	ROT83227.1	ROT83227.1 SHC-transforming protein 1 [Penaeus vannamei]	Q8AY68|SHC1_XENLA	SHC-transforming protein 1 OS=Xenopus laevis OX=8355 GN=shc1 PE=1 SV=2
Esin.LG06.0042	Signal transduction mechanisms	-	-	GO:0015631(tubulin binding),GO:0031625(ubiquitin protein ligase binding),GO:0044548(S100 protein binding)	XP_027230189.1	XP_027230189.1 calcyclin-binding protein-like [Penaeus vannamei]	Q3T168|CYBP_BOVIN	Calcyclin-binding protein OS=Bos taurus OX=9913 GN=CACYBP PE=2 SV=1
Esin.LG06.0043	Inorganic ion transport and metabolism	GO:0006801(superoxide metabolic process)	-	GO:0046872(metal ion binding)	ROT75826.1	ROT75826.1 copper/zinc superoxide dismutase isoform 4 [Penaeus vannamei]	P11418|SODC_PRIGL	Superoxide dismutase [Cu-Zn] OS=Prionace glauca OX=7815 GN=sod1 PE=1 SV=1
Esin.LG06.0044	Amino acid transport and metabolism	GO:0006508(proteolysis)	-	GO:0004252(serine-type endopeptidase activity)	XP_027212613.1	XP_027212613.1 serine proteinase stubble-like [Penaeus vannamei]	P21902|PCE_TACTR	Proclotting enzyme OS=Tachypleus tridentatus OX=6853 PE=1 SV=1
Esin.LG06.0045	Signal transduction mechanisms	-	-	-	XP_027228210.1	XP_027228210.1 ras-GEF domain-containing family member 1B-A-like [Penaeus vannamei]	Q28EC1|RGF1B_XENTR	Ras-GEF domain-containing family member 1B OS=Xenopus tropicalis OX=8364 GN=rasgef1b PE=2 SV=1
Esin.LG06.0046	Signal transduction mechanisms	GO:0007264(small GTPase mediated signal transduction)	-	GO:0005085(guanyl-nucleotide exchange factor activity)	XP_027211976.1	XP_027211976.1 ras-GEF domain-containing family member 1B-like, partial [Penaeus vannamei]	A4IFE4|RGF1B_BOVIN	Ras-GEF domain-containing family member 1B OS=Bos taurus OX=9913 GN=RASGEF1B PE=2 SV=1
Esin.LG06.0047	-	-	-	-	XP_027231553.1	XP_027231553.1 uncharacterized protein LOC113823134 [Penaeus vannamei]	-	-
Esin.LG06.0048	Lipid transport and metabolism	-	-	GO:0016765(transferase activity, transferring alkyl or aryl (other than methyl) groups)	XP_027207084.1	XP_027207084.1 dehydrodolichyl diphosphate synthase complex subunit DHDDS-like [Penaeus vannamei]	Q86SQ9|DHDDS_HUMAN	Dehydrodolichyl diphosphate synthase complex subunit DHDDS OS=Homo sapiens OX=9606 GN=DHDDS PE=1 SV=3
Esin.LG06.0049	-	-	-	-	XP_027238971.1	XP_027238971.1 ferric-chelate reductase 1-like [Penaeus vannamei]	Q6INU7|FRRS1_XENLA	Putative ferric-chelate reductase 1 OS=Xenopus laevis OX=8355 GN=frrs1 PE=2 SV=1
Esin.LG06.0050	Coenzyme transport and metabolism	GO:0009435(NAD biosynthetic process),GO:0019358(nicotinate nucleotide salvage)	-	GO:0004514(nicotinate-nucleotide diphosphorylase (carboxylating) activity),GO:0003824(catalytic activity),GO:0004516(nicotinate phosphoribosyltransferase activity)	XP_027209581.1	XP_027209581.1 nicotinate phosphoribosyltransferase-like isoform X1 [Penaeus vannamei]	Q9VQX4|PNCB_DROME	Nicotinate phosphoribosyltransferase OS=Drosophila melanogaster OX=7227 GN=Naprt PE=2 SV=2
Esin.LG06.0051	-	-	-	GO:0005525(GTP binding)	XP_027218839.1	XP_027218839.1 uncharacterized protein LOC113811319 [Penaeus vannamei]	-	-
Esin.LG06.0052	Energy production and conversion	GO:0015991(ATP hydrolysis coupled proton transport)	GO:0033179(proton-transporting V-type ATPase, V0 domain)	GO:0015078(proton transmembrane transporter activity)	XP_027222422.1	XP_027222422.1 V-type proton ATPase subunit d 1-like [Penaeus vannamei]	Q9W4P5|VA0D1_DROME	V-type proton ATPase subunit d 1 OS=Drosophila melanogaster OX=7227 GN=VhaAC39-1 PE=2 SV=1
Esin.LG06.0076	-	-	-	-	ROT72625.1	ROT72625.1 hypothetical protein C7M84_008986 [Penaeus vannamei]	P04323|POL3_DROME	Retrovirus-related Pol polyprotein from transposon 17.6 OS=Drosophila melanogaster OX=7227 GN=pol PE=4 SV=1
Esin.LG06.0077	-	-	-	-	XP_026819705.1	XP_026819705.1 uncharacterized protein LOC113558443 [Rhopalosiphum maidis]	-	-
Esin.LG09.0109	General function prediction only	-	-	-	ABB73282.1	ABB73282.1 reverse transcriptase, partial [Penaeus monodon]	P14381|YTX2_XENLA	Transposon TX1 uncharacterized 149 kDa protein OS=Xenopus laevis OX=8355 PE=4 SV=1
Esin.LG09.0110	General function prediction only	GO:0015074(DNA integration)	-	GO:0003676(nucleic acid binding)	XP_027229815.1	XP_027229815.1 LOW QUALITY PROTEIN: uncharacterized protein K02A2.6-like [Penaeus vannamei]	Q09575|YRD6_CAEEL	Uncharacterized protein K02A2.6 OS=Caenorhabditis elegans OX=6239 GN=K02A2.6 PE=4 SV=1
Esin.LG09.0111	-	-	-	-	BAM35674.1	BAM35674.1 putative reverse transcriptase [Penaeus japonicus]	-	-
Esin.LG09.0112	-	-	-	-	-	-	-	-
Esin.LG09.0113	-	-	-	-	XP_026679016.1	XP_026679016.1 uncharacterized protein LOC113467177 [Diaphorina citri]	-	-
Esin.LG09.0114	-	-	-	-	-	-	-	-
Esin.LG10.0212	Signal transduction mechanisms	-	-	GO:0005515(protein binding)	XP_027207047.1	XP_027207047.1 protogenin B-like [Penaeus vannamei]	Q2EY15|PRTG_MOUSE	Protogenin OS=Mus musculus OX=10090 GN=Prtg PE=2 SV=1
Esin.LG10.0213	Inorganic ion transport and metabolism	GO:0006813(potassium ion transport)	GO:0016021(integral component of membrane)	GO:0016286(small conductance calcium-activated potassium channel activity),GO:0005516(calmodulin binding),GO:0015269(calcium-activated potassium channel activity)	XP_027213890.1	XP_027213890.1 LOW QUALITY PROTEIN: small conductance calcium-activated potassium channel protein-like [Penaeus vannamei]	Q7KVW5|KCNN_DROME	Small conductance calcium-activated potassium channel protein OS=Drosophila melanogaster OX=7227 GN=SK PE=2 SV=2
Esin.LG11.0002	-	-	-	-	RMX60237.1	RMX60237.1 hypothetical protein pdam_00025959 [Pocillopora damicornis]	-	-
Esin.LG12.0081	-	-	-	-	XP_027229857.1	XP_027229857.1 piggyBac transposable element-derived protein 4-like [Penaeus vannamei]	Q96DM1|PGBD4_HUMAN	PiggyBac transposable element-derived protein 4 OS=Homo sapiens OX=9606 GN=PGBD4 PE=2 SV=3
Esin.LG12.0082	-	-	-	-	-	-	-	-
Esin.LG12.0083	General function prediction only	-	-	-	XP_027210970.1	XP_027210970.1 protein unc-79 homolog [Penaeus vannamei]	Q0KK59|UNC79_MOUSE	Protein unc-79 homolog OS=Mus musculus OX=10090 GN=Unc79 PE=1 SV=1
Esin.LG12.0084	Function unknown	-	-	GO:0005515(protein binding)	XP_027223067.1	XP_027223067.1 GATOR complex protein WDR24-like [Penaeus vannamei]	Q7ZVL2|WDR24_DANRE	GATOR complex protein WDR24 OS=Danio rerio OX=7955 GN=wdr24 PE=2 SV=1
Esin.LG12.0088	Signal transduction mechanisms	GO:0007186(G-protein coupled receptor signaling pathway)	GO:0016021(integral component of membrane)	GO:0004930(G-protein coupled receptor activity)	ROT64582.1	ROT64582.1 hypothetical protein C7M84_017471 [Penaeus vannamei]	P30974|TLR1_DROME	Tachykinin-like peptides receptor 86C OS=Drosophila melanogaster OX=7227 GN=TkR86C PE=2 SV=2
Esin.LG12.0089	Signal transduction mechanisms	GO:0007186(G-protein coupled receptor signaling pathway)	GO:0016021(integral component of membrane)	GO:0004930(G-protein coupled receptor activity)	XP_027229810.1	XP_027229810.1 tachykinin-like peptides receptor 86C, partial [Penaeus vannamei]	P30974|TLR1_DROME	Tachykinin-like peptides receptor 86C OS=Drosophila melanogaster OX=7227 GN=TkR86C PE=2 SV=2
Esin.LG14.0009	-	-	-	-	XP_027232687.1	XP_027232687.1 uncharacterized protein LOC113824138 [Penaeus vannamei]	-	-
Esin.LG14.0010	General function prediction only	-	-	GO:0046872(metal ion binding)	XP_027212234.1	XP_027212234.1 RING finger protein unkempt homolog isoform X2 [Penaeus vannamei]	Q86B79|UNK_DROME	RING finger protein unkempt OS=Drosophila melanogaster OX=7227 GN=unk PE=1 SV=1
Esin.LG14.0021	Replication, recombination and repair	GO:0006260(DNA replication)	GO:0005664(nuclear origin of replication recognition complex)	-	ROT78273.1	ROT78273.1 putative origin recognition complex subunit 6 [Penaeus vannamei]	Q9Y5N6|ORC6_HUMAN	Origin recognition complex subunit 6 OS=Homo sapiens OX=9606 GN=ORC6 PE=1 SV=1
Esin.LG14.0022	-	-	-	GO:0003676(nucleic acid binding),GO:0004523(RNA-DNA hybrid ribonuclease activity)	KFM64962.1	KFM64962.1 putative RNA-directed DNA polymerase from transposon X-element, partial [Stegodyphus mimosarum]	-	-
Esin.LG14.0023	General function prediction only	-	-	-	KFM61834.1	KFM61834.1 RNA-directed DNA polymerase from mobile element jockey, partial [Stegodyphus mimosarum]	P21328|RTJK_DROME	RNA-directed DNA polymerase from mobile element jockey OS=Drosophila melanogaster OX=7227 GN=pol PE=1 SV=1
Esin.LG14.0078	Function unknown	-	-	GO:0016787(hydrolase activity)	KFM67721.1	KFM67721.1 Nucleoside diphosphate-linked moiety X motif 19, mitochondrial, partial [Stegodyphus mimosarum]	Q5PQ50|NUD19_XENLA	Nucleoside diphosphate-linked moiety X motif 19 OS=Xenopus laevis OX=8355 GN=nudt19 PE=2 SV=1
Esin.LG14.0079	-	-	-	-	XP_027231066.1	XP_027231066.1 UPF0687 protein C20orf27 homolog [Penaeus vannamei]	B5FX50|CT027_TAEGU	UPF0687 protein C20orf27 homolog OS=Taeniopygia guttata OX=59729 PE=2 SV=1
Esin.LG14.0080	Carbohydrate transport and metabolism	GO:0005975(carbohydrate metabolic process)	-	-	AHZ21076.1	AHZ21076.1 chitinase [Eriocheir sinensis]	Q9W092|CHIT2_DROME	Probable chitinase 2 OS=Drosophila melanogaster OX=7227 GN=Cht2 PE=1 SV=1
Esin.LG14.0104	Function unknown	-	-	-	XP_021920614.1	XP_021920614.1 acidic repeat-containing protein-like [Zootermopsis nevadensis]	Q96QF7|ACRC_HUMAN	Acidic repeat-containing protein OS=Homo sapiens OX=9606 GN=GCNA PE=1 SV=1
Esin.LG14.0105	Transcription ; Signal transduction mechanisms	-	-	-	KFM82642.1	KFM82642.1 Ubinuclein-2, partial [Stegodyphus mimosarum]	D4A666|UBN2_RAT	Ubinuclein-2 OS=Rattus norvegicus OX=10116 GN=Ubn2 PE=1 SV=1
Esin.LG15.0133	General function prediction only	GO:0006979(response to oxidative stress),GO:0055114(oxidation-reduction process)	-	GO:0004601(peroxidase activity),GO:0020037(heme binding)	XP_027222616.1	XP_027222616.1 LOW QUALITY PROTEIN: chorion peroxidase-like [Penaeus vannamei]	Q3UQ28|PXDN_MOUSE	Peroxidasin homolog OS=Mus musculus OX=10090 GN=Pxdn PE=1 SV=2
Esin.LG15.0134	-	-	-	-	XP_027206920.1	XP_027206920.1 hepatocyte nuclear factor 3-alpha-like [Penaeus vannamei]	-	-
Esin.LG15.0135	General function prediction only	-	-	-	XP_027206913.1	XP_027206913.1 protein-lysine N-methyltransferase EEF2KMT-like isoform X1 [Penaeus vannamei]	Q96G04|EF2KT_HUMAN	Protein-lysine N-methyltransferase EEF2KMT OS=Homo sapiens OX=9606 GN=EEF2KMT PE=1 SV=2
Esin.LG15.0140	Amino acid transport and metabolism	-	-	-	XP_010627096.1	XP_010627096.1 PREDICTED: enolase-phosphatase E1 [Fukomys damarensis]	Q8BGB7|ENOPH_MOUSE	Enolase-phosphatase E1 OS=Mus musculus OX=10090 GN=Enoph1 PE=1 SV=1
Esin.LG15.0141	-	-	-	-	XP_027235583.1	XP_027235583.1 intracellular protein transport protein USO1-like [Penaeus vannamei]	Q99PL5|RRBP1_MOUSE	Ribosome-binding protein 1 OS=Mus musculus OX=10090 GN=Rrbp1 PE=1 SV=2
Esin.LG15.0142	Secondary metabolites biosynthesis, transport and catabolism	-	-	-	XP_027235593.1	XP_027235593.1 retinol dehydrogenase 12-like [Penaeus vannamei]	Q8NBN7|RDH13_HUMAN	Retinol dehydrogenase 13 OS=Homo sapiens OX=9606 GN=RDH13 PE=1 SV=2
Esin.LG15.0143	-	-	-	-	XP_027239575.1	XP_027239575.1 serine/arginine repetitive matrix protein 3-like isoform X2 [Penaeus vannamei]	-	-
Esin.LG15.0144	-	-	-	-	ROT78826.1	ROT78826.1 putative glycine N-acyltransferase-like isoform X2 [Penaeus vannamei]	-	-
Esin.LG16.0011	-	-	-	-	XP_027223650.1	XP_027223650.1 uncharacterized protein LOC113815833 [Penaeus vannamei]	-	-
Esin.LG16.0015	-	-	-	-	KFP20331.1	KFP20331.1 hypothetical protein Z169_01071, partial [Egretta garzetta]	-	-
Esin.LG16.0016	General function prediction only	-	-	-	ROT85906.1	ROT85906.1 hypothetical protein C7M84_004043 [Penaeus vannamei]	Q8I7P9|POL5_DROME	Retrovirus-related Pol polyprotein from transposon opus OS=Drosophila melanogaster OX=7227 GN=pol PE=4 SV=1
Esin.LG16.0017	Amino acid transport and metabolism	GO:0055114(oxidation-reduction process)	-	GO:0004497(monooxygenase activity),GO:0005507(copper ion binding),GO:0016715(oxidoreductase activity, acting on paired donors, with incorporation or reduction of molecular oxygen, reduced ascorbate as one donor, and incorporation of one atom of oxygen),GO:0003824(catalytic activity)	XP_027217094.1	XP_027217094.1 DBH-like monooxygenase protein 1 [Penaeus vannamei]	Q5TZ24|MOXD1_DANRE	DBH-like monooxygenase protein 1 homolog OS=Danio rerio OX=7955 GN=moxd1 PE=2 SV=2
Esin.LG16.0019	Signal transduction mechanisms; Defense mechanisms	-	-	-	ADG85661.1	ADG85661.1 lectin B isoform 2, partial [Penaeus japonicus]	P05140|ISP2_HEMAM	Type-2 ice-structuring protein OS=Hemitripterus americanus OX=8094 PE=1 SV=2
Esin.LG16.0032	Lipid transport and metabolism	GO:0006869(lipid transport)	-	GO:0005319(lipid transporter activity)	AGM75775.1	AGM75775.1 vitellogenin [Eriocheir sinensis]	Q6RG02|VIT_PENME	Vitellogenin OS=Penaeus merguiensis OX=71412 PE=1 SV=2
Esin.LG16.0033	Lipid transport and metabolism	GO:0008610(lipid biosynthetic process),GO:0055114(oxidation-reduction process)	-	GO:0005506(iron ion binding),GO:0016491(oxidoreductase activity)	XP_027234498.1	XP_027234498.1 alkylglycerol monooxygenase-like [Penaeus vannamei]	A0JPQ8|ALKMO_RAT	Alkylglycerol monooxygenase OS=Rattus norvegicus OX=10116 GN=Agmo PE=2 SV=1
Esin.LG16.0041	-	-	-	-	AGM75775.1	AGM75775.1 vitellogenin [Eriocheir sinensis]	Q6RG02|VIT_PENME	Vitellogenin OS=Penaeus merguiensis OX=71412 PE=1 SV=2
Esin.LG16.0042	Lipid transport and metabolism	GO:0006869(lipid transport)	-	GO:0005319(lipid transporter activity)	AGM75775.1	AGM75775.1 vitellogenin [Eriocheir sinensis]	Q6RG02|VIT_PENME	Vitellogenin OS=Penaeus merguiensis OX=71412 PE=1 SV=2
Esin.LG17.0218	Signal transduction mechanisms	-	-	GO:0005515(protein binding)	XP_027228132.1	XP_027228132.1 neuroglian-like isoform X4 [Penaeus vannamei]	P20241|NRG_DROME	Neuroglian OS=Drosophila melanogaster OX=7227 GN=Nrg PE=1 SV=2
Esin.LG17.0219	-	GO:0045454(cell redox homeostasis)	-	-	XP_027228134.1	XP_027228134.1 thioredoxin domain-containing protein 12-like [Penaeus vannamei]	H9D1R1|TXD12_EPICO	Thioredoxin domain-containing protein 12 OS=Epinephelus coioides OX=94232 GN=Txndc12 PE=1 SV=1
Esin.LG17.0220	-	-	-	-	XP_027231147.1	XP_027231147.1 deleted in autism protein 1 homolog [Penaeus vannamei]	Q8NDZ4|DIK2A_HUMAN	Divergent protein kinase domain 2A OS=Homo sapiens OX=9606 GN=DIPK2A PE=1 SV=1
Esin.LG17.0221	Intracellular trafficking, secretion, and vesicular transport; Signal transduction mechanisms	-	-	GO:0005525(GTP binding)	XP_009051868.1	XP_009051868.1 hypothetical protein LOTGIDRAFT_231476 [Lottia gigantea]	Q94CF0|EHD1_ARATH	EH domain-containing protein 1 OS=Arabidopsis thaliana OX=3702 GN=EHD1 PE=1 SV=1
Esin.LG17.0222	General function prediction only	-	-	-	ROT80240.1	ROT80240.1 putative UPF0565 protein C2orf69-like [Penaeus vannamei]	Q8N8R5|CB069_HUMAN	UPF0565 protein C2orf69 OS=Homo sapiens OX=9606 GN=C2orf69 PE=1 SV=1
Esin.LG17.0284	Inorganic ion transport and metabolism	-	-	-	AAA81592.2	AAA81592.2 shal 1 potassium channel [Panulirus interruptus]	P17971|KCNAL_DROME	Potassium voltage-gated channel protein Shal OS=Drosophila melanogaster OX=7227 GN=Shal PE=1 SV=2
Esin.LG17.0285	-	-	-	-	ROT78907.1	ROT78907.1 1-acyl-sn-glycerol-3-phosphate acyltransferase alpha [Penaeus vannamei]	-	-
Esin.LG18.0130	Inorganic ion transport and metabolism	GO:0030001(metal ion transport),GO:0055085(transmembrane transport)	GO:0016020(membrane)	GO:0046873(metal ion transmembrane transporter activity)	XP_027212146.1	XP_027212146.1 zinc transporter foi-like [Penaeus vannamei]	Q9VSL7|FOI_DROME	Zinc transporter foi OS=Drosophila melanogaster OX=7227 GN=foi PE=1 SV=3
Esin.LG18.0131	Inorganic ion transport and metabolism	GO:0006812(cation transport),GO:0055085(transmembrane transport)	GO:0016021(integral component of membrane)	GO:0008324(cation transmembrane transporter activity)	ROT62712.1	ROT62712.1 putative Zn2+ transporter [Penaeus vannamei]	Q2HJ10|ZNT2_MOUSE	Zinc transporter 2 OS=Mus musculus OX=10090 GN=Slc30a2 PE=1 SV=1
Esin.LG18.0132	-	-	-	-	XP_027218523.1	XP_027218523.1 uncharacterized protein LOC113811045 [Penaeus vannamei]	-	-
Esin.LG18.0133	General function prediction only	-	-	GO:0003924(GTPase activity),GO:0005525(GTP binding)	AJC97120.1	AJC97120.1 Rab18 [Macrobrachium rosenbergii]	Q6DHC1|RB18B_DANRE	Ras-related protein Rab-18-B OS=Danio rerio OX=7955 GN=rab18b PE=2 SV=1
Esin.LG19.0016	-	-	-	-	XP_027211388.1	XP_027211388.1 uncharacterized protein LOC113804706 isoform X2 [Penaeus vannamei]	-	-
Esin.LG19.0017	-	-	-	-	XP_027230399.1	XP_027230399.1 uncharacterized protein LOC113822074 isoform X1 [Penaeus vannamei]	-	-
Esin.LG19.0018	-	-	-	-	XP_027230400.1	XP_027230400.1 uncharacterized protein LOC113822074 isoform X2 [Penaeus vannamei]	-	-
Esin.LG19.0019	General function prediction only	-	-	-	KFW12337.1	KFW12337.1 hypothetical protein N327_02948, partial [Fulmarus glacialis]	-	-
Esin.LG19.0020	Extracellular structures; Posttranslational modification, protein turnover, chaperones	GO:0006508(proteolysis)	GO:0031012(extracellular matrix)	GO:0008237(metallopeptidase activity),GO:0008270(zinc ion binding),GO:0004222(metalloendopeptidase activity)	XP_027215908.1	XP_027215908.1 matrix metalloproteinase-14-like [Penaeus vannamei]	P91953|HE_HEMPU	50 kDa hatching enzyme OS=Hemicentrotus pulcherrimus OX=7650 PE=1 SV=1
Esin.LG23.0149	-	-	-	-	BAM35674.1	BAM35674.1 putative reverse transcriptase [Penaeus japonicus]	-	-
Esin.LG23.0150	-	-	-	-	KFV01305.1	KFV01305.1 hypothetical protein N340_00379, partial [Tauraco erythrolophus]	-	-
Esin.LG23.0238	-	-	-	-	XP_027226835.1	XP_027226835.1 uncharacterized protein LOC113818840 [Penaeus vannamei]	-	-
Esin.LG23.0239	-	-	-	-	-	-	-	-
Esin.LG25.0001	-	-	-	-	-	-	-	-
Esin.LG25.0002	Carbohydrate transport and metabolism	GO:0006000(fructose metabolic process),GO:0006003(fructose 2,6-bisphosphate metabolic process)	-	GO:0003873(6-phosphofructo-2-kinase activity),GO:0005524(ATP binding),GO:0003824(catalytic activity)	ROT62395.1	ROT62395.1 putative 6-phosphofructo-2-kinase/fructose-2,6-bisphosphatase 2 isoform X2 [Penaeus vannamei]	Q91348|F26L_CHICK	6-phosphofructo-2-kinase/fructose-2,6-bisphosphatase OS=Gallus gallus OX=9031 PE=2 SV=2
Esin.LG25.0004	-	-	-	-	RUS84500.1	RUS84500.1 hypothetical protein EGW08_007739 [Elysia chlorotica]	-	-
Esin.LG25.0005	General function prediction only	GO:0055085(transmembrane transport)	GO:0016021(integral component of membrane)	GO:0022857(transmembrane transporter activity)	XP_027219607.1	XP_027219607.1 LOW QUALITY PROTEIN: organic cation transporter protein-like [Penaeus vannamei]	Q9VCA2|ORCT_DROME	Organic cation transporter protein OS=Drosophila melanogaster OX=7227 GN=Orct PE=1 SV=1
Esin.LG25.0006	Signal transduction mechanisms	GO:0007165(signal transduction)	-	-	XP_027238034.1	XP_027238034.1 arrestin homolog [Penaeus vannamei]	P19107|ARRB_DROME	Phosrestin-1 OS=Drosophila melanogaster OX=7227 GN=Arr2 PE=1 SV=2
Esin.LG25.0010	-	-	-	-	-	-	-	-
Esin.LG25.0011	-	-	-	-	-	-	-	-
Esin.LG25.0012	General function prediction only	-	-	-	XP_027212358.1	XP_027212358.1 uncharacterized protein LOC113805543 [Penaeus vannamei]	-	-
Esin.LG25.0013	-	-	-	-	-	-	-	-
Esin.LG25.0112	Lipid transport and metabolism	GO:0007205(protein kinase C-activating G-protein coupled receptor signaling pathway)	-	GO:0005515(protein binding),GO:0004143(diacylglycerol kinase activity)	XP_027239550.1	XP_027239550.1 diacylglycerol kinase eta-like, partial [Penaeus vannamei]	Q86XP1|DGKH_HUMAN	Diacylglycerol kinase eta OS=Homo sapiens OX=9606 GN=DGKH PE=1 SV=1
Esin.LG25.0113	-	GO:0006886(intracellular protein transport)	GO:0030176(integral component of endoplasmic reticulum membrane)	-	XP_027218634.1	XP_027218634.1 selenoprotein S-like [Penaeus vannamei]	Q8VHV8|SELS_RAT	Selenoprotein S OS=Rattus norvegicus OX=10116 GN=Selenos PE=2 SV=3
Esin.LG25.0114	Replication, recombination and repair	GO:0006260(DNA replication)	GO:0000811(GINS complex)	-	XP_027218635.1	XP_027218635.1 DNA replication complex GINS protein PSF1-like isoform X1 [Penaeus vannamei]	A4IFH4|PSF1_BOVIN	DNA replication complex GINS protein PSF1 OS=Bos taurus OX=9913 GN=GINS1 PE=2 SV=1
Esin.LG25.0115	Inorganic ion transport and metabolism; Signal transduction mechanisms	GO:0006811(ion transport),GO:0055085(transmembrane transport),GO:0006813(potassium ion transport)	GO:0016020(membrane),GO:0008076(voltage-gated potassium channel complex)	GO:0005216(ion channel activity),GO:0005249(voltage-gated potassium channel activity)	AFU72313.1	AFU72313.1 calcium-activated potassium channel transcript variant 2 [Scylla paramamosain]	Q03720|SLO_DROME	Calcium-activated potassium channel slowpoke OS=Drosophila melanogaster OX=7227 GN=slo PE=1 SV=3
Esin.LG27.0200	-	-	-	-	XP_027234487.1	XP_027234487.1 uncharacterized protein LOC113825850 [Penaeus vannamei]	-	-
Esin.LG27.0201	-	-	-	GO:0005509(calcium ion binding)	ACR43475.1	ACR43475.1 sarcoplasmic calcium-binding protein [Crangon crangon]	P05946|SCP1_ASTLP	Sarcoplasmic calcium-binding protein 1 OS=Astacus leptodactylus OX=6717 PE=1 SV=1
Esin.LG28.0148	-	GO:0005975(carbohydrate metabolic process)	-	GO:0004553(hydrolase activity, hydrolyzing O-glycosyl compounds)	XP_027221516.1	XP_027221516.1 hexosaminidase D-like isoform X1 [Penaeus vannamei]	Q3U4H6|HEXD_MOUSE	Hexosaminidase D OS=Mus musculus OX=10090 GN=Hexd PE=1 SV=1
Esin.LG28.0149	Secondary metabolites biosynthesis, transport and catabolism	GO:0055085(transmembrane transport)	GO:0016021(integral component of membrane)	GO:0005524(ATP binding),GO:0016887(ATPase activity),GO:0042626(ATPase activity, coupled to transmembrane movement of substances),GO:0022857(transmembrane transporter activity)	XP_027217422.1	XP_027217422.1 multidrug resistance-associated protein 1-like [Penaeus vannamei]	Q864R9|MRP1_MACFA	Multidrug resistance-associated protein 1 OS=Macaca fascicularis OX=9541 GN=ABCC1 PE=1 SV=1
Esin.LG28.0150	-	-	-	-	ROT83726.1	ROT83726.1 hypothetical protein C7M84_023099 [Penaeus vannamei]	-	-
Esin.LG28.0151	Posttranslational modification, protein turnover, chaperones	-	-	GO:0005524(ATP binding)	XP_027229490.1	XP_027229490.1 vesicle-fusing ATPase 1-like [Penaeus vannamei]	P46461|NSF1_DROME	Vesicle-fusing ATPase 1 OS=Drosophila melanogaster OX=7227 GN=comt PE=2 SV=1
Esin.LG28.0152	Posttranslational modification, protein turnover, chaperones	-	-	GO:0005524(ATP binding)	XP_027229490.1	XP_027229490.1 vesicle-fusing ATPase 1-like [Penaeus vannamei]	P46461|NSF1_DROME	Vesicle-fusing ATPase 1 OS=Drosophila melanogaster OX=7227 GN=comt PE=2 SV=1
Esin.LG28.0153	Signal transduction mechanisms	GO:0006468(protein phosphorylation)	-	GO:0004672(protein kinase activity),GO:0005524(ATP binding),GO:0004683(calmodulin-dependent protein kinase activity),GO:0005516(calmodulin binding)	AGI98593.1	AGI98593.1 CaMKII isoform E [Periplaneta americana]	Q00168|KCC2A_DROME	Calcium/calmodulin-dependent protein kinase type II alpha chain OS=Drosophila melanogaster OX=7227 GN=CaMKII PE=1 SV=1
Esin.LG28.0229	Translation, ribosomal structure and biogenesis	-	-	-	XP_027222932.1	XP_027222932.1 exosome complex component RRP41-like [Penaeus vannamei]	Q9SP08|RRP41_ARATH	Exosome complex component RRP41 homolog OS=Arabidopsis thaliana OX=3702 GN=RRP41 PE=1 SV=1
Esin.LG28.0230	Signal transduction mechanisms	-	-	GO:0005515(protein binding),GO:0005096(GTPase activator activity)	XP_027209101.1	XP_027209101.1 ARF GTPase-activating protein GIT2-like [Penaeus vannamei]	Q9JLQ2|GIT2_MOUSE	ARF GTPase-activating protein GIT2 OS=Mus musculus OX=10090 GN=Git2 PE=1 SV=2
Esin.LG28.0231	RNA processing and modification	-	-	GO:0003676(nucleic acid binding)	ROT65551.1	ROT65551.1 putative heterogeneous nuclear ribonucleoprotein H2 isoform X2 [Penaeus vannamei]	Q794E4|HNRPF_RAT	Heterogeneous nuclear ribonucleoprotein F OS=Rattus norvegicus OX=10116 GN=Hnrnpf PE=1 SV=3
Esin.LG28.0232	Cell cycle control, cell division, chromosome partitioning	-	-	-	XP_027230004.1	XP_027230004.1 MOB kinase activator-like 1 [Penaeus vannamei]	Q95RA8|MOB1_DROME	MOB kinase activator-like 1 OS=Drosophila melanogaster OX=7227 GN=mats PE=1 SV=1
Esin.LG28.0233	Transcription	GO:0006355(regulation of transcription, DNA-templated)	GO:0005634(nucleus)	GO:0008270(zinc ion binding),GO:0003700(DNA-binding transcription factor activity),GO:0043565(sequence-specific DNA binding),GO:0003677(DNA binding),GO:0003707(steroid hormone receptor activity),GO:0004879(nuclear receptor activity)	XP_027230012.1	XP_027230012.1 nuclear receptor subfamily 4 group A member 2-like isoform X3 [Penaeus vannamei]	P49869|HR38_DROME	Probable nuclear hormone receptor HR38 OS=Drosophila melanogaster OX=7227 GN=Hr38 PE=1 SV=3
Esin.LG28.0234	-	-	-	-	XP_027230010.1	XP_027230010.1 nuclear receptor subfamily 4 group A member 2-like isoform X1 [Penaeus vannamei]	-	-
Esin.LG30.0157	-	-	-	-	-	-	-	-
Esin.LG30.0162	-	-	-	-	KFV01305.1	KFV01305.1 hypothetical protein N340_00379, partial [Tauraco erythrolophus]	-	-
Esin.LG30.0163	Inorganic ion transport and metabolism; Amino acid transport and metabolism; Signal transduction mechanisms	-	GO:0016020(membrane)	GO:0004970(ionotropic glutamate receptor activity)	XP_027233651.1	XP_027233651.1 glutamate receptor 2-like [Penaeus vannamei]	Q38PU8|GRIA1_MACFA	Glutamate receptor 1 OS=Macaca fascicularis OX=9541 GN=GRIA1 PE=2 SV=1
Esin.LG32.0084	General function prediction only	-	GO:0016021(integral component of membrane)	GO:0008201(heparin binding),GO:0046914(transition metal ion binding)	XP_027229790.1	XP_027229790.1 amyloid-beta-like protein isoform X1 [Penaeus vannamei]	Q10651|A4_CAEEL	Amyloid-beta-like protein OS=Caenorhabditis elegans OX=6239 GN=apl-1 PE=1 SV=2
Esin.LG32.0085	Carbohydrate transport and metabolism	GO:0006096(glycolytic process)	-	GO:0004618(phosphoglycerate kinase activity)	XP_027234409.1	XP_027234409.1 phosphoglycerate kinase-like [Penaeus vannamei]	Q01604|PGK_DROME	Phosphoglycerate kinase OS=Drosophila melanogaster OX=7227 GN=Pgk PE=2 SV=2
Esin.LG33.0005	Cytoskeleton	-	GO:0008091(spectrin)	GO:0005515(protein binding),GO:0003779(actin binding),GO:0005200(structural constituent of cytoskeleton)	XP_027207985.1	XP_027207985.1 spectrin beta chain-like isoform X8 [Penaeus vannamei]	Q00963|SPTCB_DROME	Spectrin beta chain OS=Drosophila melanogaster OX=7227 GN=beta-Spec PE=1 SV=2
Esin.LG33.0021	-	-	-	-	ROT64581.1	ROT64581.1 putative blood vessel epicardial substance isoform X2 [Penaeus vannamei]	Q9HBU9|POPD2_HUMAN	Popeye domain-containing protein 2 OS=Homo sapiens OX=9606 GN=POPDC2 PE=2 SV=2
Esin.LG33.0141	-	-	-	GO:0005515(protein binding)	ROT77832.1	ROT77832.1 hypothetical protein C7M84_003472 [Penaeus vannamei]	O75949|F155B_HUMAN	Transmembrane protein FAM155B OS=Homo sapiens OX=9606 GN=FAM155B PE=2 SV=3
Esin.LG33.0212	Signal transduction mechanisms	GO:0035023(regulation of Rho protein signal transduction)	-	GO:0005089(Rho guanyl-nucleotide exchange factor activity),GO:0005515(protein binding)	XP_027219768.1	XP_027219768.1 kalirin-like [Penaeus vannamei]	P97924|KALRN_RAT	Kalirin OS=Rattus norvegicus OX=10116 GN=Kalrn PE=1 SV=3
Esin.LG33.0213	General function prediction only	-	-	-	XP_027230662.1	XP_027230662.1 short coiled-coil protein homolog [Penaeus vannamei]	Q5XJK1|SCOCB_DANRE	Short coiled-coil protein B OS=Danio rerio OX=7955 GN=scocb PE=3 SV=1
Esin.LG33.0214	Inorganic ion transport and metabolism	GO:0006813(potassium ion transport),GO:0006814(sodium ion transport)	GO:0005890(sodium:potassium-exchanging ATPase complex)	-	ACY66400.1	ACY66400.1 sodium/potassium-dependent ATPase beta-2 subunit, partial [Scylla paramamosain]	Q24046|ATPB1_DROME	Sodium/potassium-transporting ATPase subunit beta-1 OS=Drosophila melanogaster OX=7227 GN=nrv1 PE=1 SV=2
Esin.LG33.0245	-	-	-	-	ROL08890.1	ROL08890.1 PiggyBac transposable element-derived protein 3 [Anabarilius grahami]	Q8N328|PGBD3_HUMAN	PiggyBac transposable element-derived protein 3 OS=Homo sapiens OX=9606 GN=PGBD3 PE=1 SV=3
Esin.LG34.0097	Transcription	GO:0006355(regulation of transcription, DNA-templated)	-	GO:0003700(DNA-binding transcription factor activity)	XP_027238414.1	XP_027238414.1 transcription factor VBP-like [Penaeus vannamei]	Q16534|HLF_HUMAN	Hepatic leukemia factor OS=Homo sapiens OX=9606 GN=HLF PE=2 SV=1
Esin.LG34.0098	Signal transduction mechanisms	-	-	-	XP_027214085.1	XP_027214085.1 putative phospholipase B-like 2 [Penaeus vannamei]	Q8NHP8|PLBL2_HUMAN	Putative phospholipase B-like 2 OS=Homo sapiens OX=9606 GN=PLBD2 PE=1 SV=2
Esin.LG34.0099	Secondary metabolites biosynthesis, transport and catabolism	GO:0055114(oxidation-reduction process)	-	GO:0005506(iron ion binding),GO:0016705(oxidoreductase activity, acting on paired donors, with incorporation or reduction of molecular oxygen),GO:0020037(heme binding)	XP_027224021.1	XP_027224021.1 probable cytochrome P450 49a1 [Penaeus vannamei]	Q9V5L3|C49A1_DROME	Probable cytochrome P450 49a1 OS=Drosophila melanogaster OX=7227 GN=Cyp49a1 PE=2 SV=3
Esin.LG34.0100	Secondary metabolites biosynthesis, transport and catabolism	GO:0055114(oxidation-reduction process)	-	GO:0005506(iron ion binding),GO:0016705(oxidoreductase activity, acting on paired donors, with incorporation or reduction of molecular oxygen),GO:0020037(heme binding)	XP_027224021.1	XP_027224021.1 probable cytochrome P450 49a1 [Penaeus vannamei]	Q9V5L3|C49A1_DROME	Probable cytochrome P450 49a1 OS=Drosophila melanogaster OX=7227 GN=Cyp49a1 PE=2 SV=3
Esin.LG34.0109	Inorganic ion transport and metabolism; Amino acid transport and metabolism; Signal transduction mechanisms	-	GO:0016020(membrane)	GO:0004970(ionotropic glutamate receptor activity)	ROT67556.1	ROT67556.1 Variant Ionotropic Glutamate Receptor [Penaeus vannamei]	-	-
Esin.LG34.0110	-	-	-	-	XP_027235080.1	XP_027235080.1 uncharacterized protein LOC113826396 [Penaeus vannamei]	-	-
Esin.LG34.0111	-	-	-	-	ROT67557.1	ROT67557.1 Variant Ionotropic Glutamate Receptor [Penaeus vannamei]	-	-
Esin.LG34.0112	Inorganic ion transport and metabolism; Amino acid transport and metabolism; Signal transduction mechanisms	-	-	-	ROT76760.1	ROT76760.1 Variant Ionotropic Glutamate Receptor [Penaeus vannamei]	Q62640|GRID1_RAT	Glutamate receptor ionotropic, delta-1 OS=Rattus norvegicus OX=10116 GN=Grid1 PE=2 SV=1
Esin.LG35.0022	Transcription	-	-	GO:0008270(zinc ion binding)	XP_027219837.1	XP_027219837.1 zinc finger MIZ domain-containing protein 1-like isoform X2 [Penaeus vannamei]	Q9ULJ6|ZMIZ1_HUMAN	Zinc finger MIZ domain-containing protein 1 OS=Homo sapiens OX=9606 GN=ZMIZ1 PE=1 SV=3
Esin.LG35.0023	RNA processing and modification; General function prediction only	GO:0006397(mRNA processing)	-	-	XP_027212793.1	XP_027212793.1 serine/arginine repetitive matrix protein 1-like isoform X2 [Penaeus vannamei]	Q52KI8|SRRM1_MOUSE	Serine/arginine repetitive matrix protein 1 OS=Mus musculus OX=10090 GN=Srrm1 PE=1 SV=2
Esin.LG35.0024	Intracellular trafficking, secretion, and vesicular transport	GO:0006888(ER to Golgi vesicle-mediated transport)	GO:0000139(Golgi membrane),GO:0005801(cis-Golgi network),GO:0016021(integral component of membrane)	-	XP_027212785.1	XP_027212785.1 Golgi SNAP receptor complex member 1-like [Penaeus vannamei]	Q9VE50|GOSR1_DROME	Golgi SNAP receptor complex member 1 OS=Drosophila melanogaster OX=7227 GN=Gos28 PE=2 SV=1
Esin.LG35.0025	Posttranslational modification, protein turnover, chaperones	-	-	GO:0005524(ATP binding),GO:0005515(protein binding)	ROT74739.1	ROT74739.1 putative suppressor of potassium transport defect [Penaeus vannamei]	Q5E9N5|CLPB_BOVIN	Caseinolytic peptidase B protein homolog OS=Bos taurus OX=9913 GN=CLPB PE=2 SV=1
Esin.LG35.0026	Nucleotide transport and metabolism	-	-	GO:0003824(catalytic activity)	XP_027231568.1	XP_027231568.1 LOW QUALITY PROTEIN: uncharacterized protein LOC113823150 [Penaeus vannamei]	Q5RC69|DCTD_PONAB	Deoxycytidylate deaminase OS=Pongo abelii OX=9601 GN=DCTD PE=2 SV=1
Esin.LG35.0097	RNA processing and modification	GO:0000398(mRNA splicing, via spliceosome)	GO:0089701(U2AF)	GO:0003723(RNA binding),GO:0003676(nucleic acid binding),GO:0046872(metal ion binding)	XP_027232901.1	XP_027232901.1 U2 small nuclear ribonucleoprotein auxiliary factor 35 kDa subunit-related protein 2-like [Penaeus vannamei]	Q64707|U2AFL_MOUSE	U2 small nuclear ribonucleoprotein auxiliary factor 35 kDa subunit-related protein 1 OS=Mus musculus OX=10090 GN=Zrsr1 PE=1 SV=1
Esin.LG35.0098	General function prediction only	-	-	-	XP_027213859.1	XP_027213859.1 vacuole membrane protein 1-like [Penaeus vannamei]	Q91ZQ0|VMP1_RAT	Vacuole membrane protein 1 OS=Rattus norvegicus OX=10116 GN=Vmp1 PE=1 SV=1
Esin.LG35.0099	Cell cycle control, cell division, chromosome partitioning	-	-	-	XP_027219793.1	XP_027219793.1 PCI domain-containing protein 2-like [Penaeus vannamei]	Q5JVF3|PCID2_HUMAN	PCI domain-containing protein 2 OS=Homo sapiens OX=9606 GN=PCID2 PE=1 SV=2
Esin.LG35.0100	Transcription	-	-	-	XP_027238371.1	XP_027238371.1 GPN-loop GTPase 3-like [Penaeus vannamei]	Q9UHW5|GPN3_HUMAN	GPN-loop GTPase 3 OS=Homo sapiens OX=9606 GN=GPN3 PE=1 SV=2
Esin.LG35.0101	General function prediction only	GO:0006468(protein phosphorylation)	-	GO:0004672(protein kinase activity),GO:0005524(ATP binding)	XP_027237512.1	XP_027237512.1 uncharacterized protein LOC113828695 isoform X5 [Penaeus vannamei]	Q9H2X6|HIPK2_HUMAN	Homeodomain-interacting protein kinase 2 OS=Homo sapiens OX=9606 GN=HIPK2 PE=1 SV=2
Esin.LG35.0102	-	-	-	-	XP_027224409.1	XP_027224409.1 golgin subfamily A member 4-like [Penaeus vannamei]	Q91VW5|GOGA4_MOUSE	Golgin subfamily A member 4 OS=Mus musculus OX=10090 GN=Golga4 PE=1 SV=2
Esin.LG35.0158	Function unknown	-	-	-	XP_027217504.1	XP_027217504.1 protein DGCR6-like [Penaeus vannamei]	P22468|GDL_DROME	Gonadal protein gdl OS=Drosophila melanogaster OX=7227 GN=gdl PE=1 SV=3
Esin.LG35.0159	Amino acid transport and metabolism	GO:0006508(proteolysis)	-	GO:0004252(serine-type endopeptidase activity)	XP_026471217.1	XP_026471217.1 serine protease 33-like [Ctenocephalides felis]	Q7M761|OVCH2_MOUSE	Ovochymase-2 OS=Mus musculus OX=10090 GN=Ovch2 PE=2 SV=1
Esin.LG35.0160	Amino acid transport and metabolism	GO:0006508(proteolysis)	-	GO:0004252(serine-type endopeptidase activity)	ROT76708.1	ROT76708.1 hypothetical protein C7M84_004697, partial [Penaeus vannamei]	Q920S2|PRS41_MOUSE	Serine protease 41 OS=Mus musculus OX=10090 GN=Prss41 PE=1 SV=1
Esin.LG35.0161	Amino acid transport and metabolism	GO:0019464(glycine decarboxylation via glycine cleavage system)	GO:0005960(glycine cleavage complex)	-	XP_027220032.1	XP_027220032.1 uncharacterized protein LOC113812357 [Penaeus vannamei]	P20821|GCSH_BOVIN	Glycine cleavage system H protein, mitochondrial OS=Bos taurus OX=9913 GN=GCSH PE=1 SV=1
Esin.LG35.0162	-	-	-	-	XP_027213730.1	XP_027213730.1 WASH complex subunit 2-like [Penaeus vannamei]	Q5RDC1|WASC2_PONAB	WASH complex subunit 2 OS=Pongo abelii OX=9601 GN=Washc2 PE=2 SV=1
Esin.LG35.0163	Nuclear structure	-	-	GO:0005515(protein binding)	XP_027215686.1	XP_027215686.1 nucleoporin Nup43-like [Penaeus vannamei]	P59235|NUP43_MOUSE	Nucleoporin Nup43 OS=Mus musculus OX=10090 GN=Nup43 PE=1 SV=2
Esin.LG35.0164	Secondary metabolites biosynthesis, transport and catabolism	GO:0055085(transmembrane transport)	GO:0016021(integral component of membrane)	GO:0005524(ATP binding),GO:0016887(ATPase activity),GO:0042626(ATPase activity, coupled to transmembrane movement of substances)	XP_027207406.1	XP_027207406.1 multidrug resistance-associated protein 4-like isoform X2 [Penaeus vannamei]	O15439|MRP4_HUMAN	Multidrug resistance-associated protein 4 OS=Homo sapiens OX=9606 GN=ABCC4 PE=1 SV=3
Esin.LG35.0171	Inorganic ion transport and metabolism	GO:0008272(sulfate transport)	GO:0016021(integral component of membrane)	GO:0015116(sulfate transmembrane transporter activity)	XP_027220033.1	XP_027220033.1 sodium-independent sulfate anion transporter-like [Penaeus vannamei]	Q80ZD3|S2611_MOUSE	Sodium-independent sulfate anion transporter OS=Mus musculus OX=10090 GN=Slc26a11 PE=2 SV=2
Esin.LG35.0172	-	-	-	-	-	-	-	-
Esin.LG35.0173	Cytoskeleton	-	GO:0016459(myosin complex)	GO:0003774(motor activity),GO:0005524(ATP binding),GO:0051015(actin filament binding),GO:0005515(protein binding)	XP_027238950.1	XP_027238950.1 myosin heavy chain, muscle-like isoform X2 [Penaeus vannamei]	P05661|MYSA_DROME	Myosin heavy chain, muscle OS=Drosophila melanogaster OX=7227 GN=Mhc PE=1 SV=4
Esin.LG35.0174	Cytoskeleton	-	GO:0016459(myosin complex)	GO:0005515(protein binding),GO:0003774(motor activity),GO:0005524(ATP binding),GO:0051015(actin filament binding)	BAM65722.1	BAM65722.1 myosin heavy chain type 2 [Penaeus vannamei]	P05661|MYSA_DROME	Myosin heavy chain, muscle OS=Drosophila melanogaster OX=7227 GN=Mhc PE=1 SV=4
Esin.LG35.0175	Cytoskeleton	-	GO:0016459(myosin complex)	GO:0005515(protein binding),GO:0003774(motor activity),GO:0005524(ATP binding),GO:0051015(actin filament binding)	XP_027224352.1	XP_027224352.1 myosin heavy chain, muscle-like [Penaeus vannamei]	P05661|MYSA_DROME	Myosin heavy chain, muscle OS=Drosophila melanogaster OX=7227 GN=Mhc PE=1 SV=4
Esin.LG35.0176	Cytoskeleton	-	GO:0016459(myosin complex)	GO:0005515(protein binding),GO:0003774(motor activity),GO:0005524(ATP binding),GO:0051015(actin filament binding)	XP_027213969.1	XP_027213969.1 myosin heavy chain, muscle-like isoform X1 [Penaeus vannamei]	P05661|MYSA_DROME	Myosin heavy chain, muscle OS=Drosophila melanogaster OX=7227 GN=Mhc PE=1 SV=4
Esin.LG35.0177	Cytoskeleton	-	GO:0016459(myosin complex)	GO:0003774(motor activity),GO:0005524(ATP binding),GO:0005515(protein binding),GO:0051015(actin filament binding)	XP_027213969.1	XP_027213969.1 myosin heavy chain, muscle-like isoform X1 [Penaeus vannamei]	P05661|MYSA_DROME	Myosin heavy chain, muscle OS=Drosophila melanogaster OX=7227 GN=Mhc PE=1 SV=4
Esin.LG35.0178	Cytoskeleton	-	GO:0016459(myosin complex)	GO:0003774(motor activity),GO:0005524(ATP binding),GO:0005515(protein binding),GO:0051015(actin filament binding)	XP_027238950.1	XP_027238950.1 myosin heavy chain, muscle-like isoform X2 [Penaeus vannamei]	P05661|MYSA_DROME	Myosin heavy chain, muscle OS=Drosophila melanogaster OX=7227 GN=Mhc PE=1 SV=4
Esin.LG35.0179	Cytoskeleton	-	GO:0016459(myosin complex)	GO:0003774(motor activity),GO:0005524(ATP binding),GO:0051015(actin filament binding),GO:0005515(protein binding)	XP_027213969.1	XP_027213969.1 myosin heavy chain, muscle-like isoform X1 [Penaeus vannamei]	P05661|MYSA_DROME	Myosin heavy chain, muscle OS=Drosophila melanogaster OX=7227 GN=Mhc PE=1 SV=4
Esin.LG35.0180	-	-	-	-	XP_027221240.1	XP_027221240.1 uncharacterized protein LOC113813459 [Penaeus vannamei]	-	-
Esin.LG37.0055	Translation, ribosomal structure and biogenesis	GO:0006435(threonyl-tRNA aminoacylation),GO:0043039(tRNA aminoacylation),GO:0006418(tRNA aminoacylation for protein translation)	GO:0005737(cytoplasm)	GO:0004829(threonine-tRNA ligase activity),GO:0005524(ATP binding),GO:0004812(aminoacyl-tRNA ligase activity),GO:0000166(nucleotide binding)	ROT64046.1	ROT64046.1 putative Threonyl-tRNA synthetase, cytoplasmic [Penaeus vannamei]	Q3ZBV8|SYTC_BOVIN	Threonine--tRNA ligase, cytoplasmic OS=Bos taurus OX=9913 GN=TARS PE=2 SV=1
Esin.LG37.0056	Defense mechanisms	-	-	-	XP_027231349.1	XP_027231349.1 uncharacterized protein LOC113822989 [Penaeus vannamei]	O95405|ZFYV9_HUMAN	Zinc finger FYVE domain-containing protein 9 OS=Homo sapiens OX=9606 GN=ZFYVE9 PE=1 SV=2
Esin.LG37.0057	General function prediction only	GO:0070476(rRNA (guanine-N7)-methylation)	-	GO:0016435(rRNA (guanine) methyltransferase activity),GO:0008168(methyltransferase activity)	XP_027206550.1	XP_027206550.1 LOW QUALITY PROTEIN: probable 18S rRNA (guanine-N(7))-methyltransferase [Penaeus vannamei]	Q9CY21|BUD23_MOUSE	Probable 18S rRNA (guanine-N(7))-methyltransferase OS=Mus musculus OX=10090 GN=Bud23 PE=1 SV=1
Esin.LG37.0058	Function unknown	-	GO:0016021(integral component of membrane)	-	XP_027206566.1	XP_027206566.1 uncharacterized protein LOC113800042 [Penaeus vannamei]	Q5GH64|XKR7_MOUSE	XK-related protein 7 OS=Mus musculus OX=10090 GN=Xkr7 PE=2 SV=1
Esin.LG38.0018	Function unknown	-	-	-	XP_027220864.1	XP_027220864.1 uncharacterized protein LOC113813120 [Penaeus vannamei]	P0AF48|YJBQ_ECOLI	UPF0047 protein YjbQ OS=Escherichia coli (strain K12) OX=83333 GN=yjbQ PE=3 SV=1
Esin.LG42.0031	General function prediction only	-	-	-	XP_027226835.1	XP_027226835.1 uncharacterized protein LOC113818840 [Penaeus vannamei]	-	-
Esin.LG42.0066	-	-	-	-	-	-	-	-
Esin.LG42.0067	-	-	-	-	KFR02775.1	KFR02775.1 hypothetical protein Y956_06360, partial [Nipponia nippon]	-	-
Esin.LG42.0068	-	-	-	-	-	-	-	-
Esin.LG43.0126	Energy production and conversion	-	GO:0016020(membrane)	-	XP_027216682.1	XP_027216682.1 band 7 protein AGAP004871-like [Penaeus vannamei]	Q27433|MEC2_CAEEL	Mechanosensory protein 2 OS=Caenorhabditis elegans OX=6239 GN=mec-2 PE=1 SV=1
Esin.LG43.0127	General function prediction only	-	-	GO:0003676(nucleic acid binding),GO:0008270(zinc ion binding)	ROT68528.1	ROT68528.1 hypothetical protein C7M84_013329 [Penaeus vannamei]	Q7LHG5|YI31B_YEAST	Transposon Ty3-I Gag-Pol polyprotein OS=Saccharomyces cerevisiae (strain ATCC 204508 / S288c) OX=559292 GN=TY3B-I PE=1 SV=2
Esin.LG43.0128	-	-	-	-	ROT79517.1	ROT79517.1 hypothetical protein C7M84_001781 [Penaeus vannamei]	-	-
Esin.LG43.0129	General function prediction only	-	-	-	XP_027207191.1	XP_027207191.1 uncharacterized protein LOC113800596 [Penaeus vannamei]	Q6H1V1|BEST3_MOUSE	Bestrophin-3 OS=Mus musculus OX=10090 GN=Best3 PE=2 SV=1
Esin.LG44.0003	Cell cycle control, cell division, chromosome partitioning	GO:0016226(iron-sulfur cluster assembly)	-	GO:0051536(iron-sulfur cluster binding),GO:0051539(4 iron, 4 sulfur cluster binding)	XP_027225340.1	XP_027225340.1 cytosolic Fe-S cluster assembly factor nubp1-like [Penaeus vannamei]	Q6P298|NUBP1_DANRE	Cytosolic Fe-S cluster assembly factor nubp1 OS=Danio rerio OX=7955 GN=nubp1 PE=2 SV=2
Esin.LG44.0004	Posttranslational modification, protein turnover, chaperones	-	-	-	ACY66382.1	ACY66382.1 heat shock protein family member [Scylla paramamosain]	P06582|HSP12_CAEEL	Heat shock protein Hsp-16.2 OS=Caenorhabditis elegans OX=6239 GN=hsp-16.2 PE=3 SV=1
Esin.LG44.0005	-	-	-	-	XP_027212910.1	XP_027212910.1 uncharacterized protein LOC113806011 [Penaeus vannamei]	-	-
Esin.LG44.0006	Secondary metabolites biosynthesis, transport and catabolism	GO:0055114(oxidation-reduction process)	-	GO:0004499(N,N-dimethylaniline monooxygenase activity),GO:0050660(flavin adenine dinucleotide binding),GO:0050661(NADP binding)	XP_027233852.1	XP_027233852.1 flavin-containing monooxygenase FMO GS-OX-like 2 isoform X2 [Penaeus vannamei]	Q8MP06|SNO1_TYRJA	Senecionine N-oxygenase OS=Tyria jacobaeae OX=179666 GN=sno1 PE=1 SV=1
Esin.LG44.0007	-	-	-	GO:0005515(protein binding)	-	-	-	-
Esin.LG44.0008	-	-	-	-	-	-	-	-
Esin.LG44.0009	-	-	-	-	-	-	-	-
Esin.LG44.0010	Chromatin structure and dynamics; Cell cycle control, cell division, chromosome partitioning	-	-	GO:0003677(DNA binding),GO:0003676(nucleic acid binding)	XP_008695017.1	XP_008695017.1 PREDICTED: tigger transposable element-derived protein 7-like [Ursus maritimus]	Q6NT04|TIGD7_HUMAN	Tigger transposable element-derived protein 7 OS=Homo sapiens OX=9606 GN=TIGD7 PE=1 SV=1
Esin.LG44.0011	Inorganic ion transport and metabolism; Signal transduction mechanisms	GO:0006811(ion transport),GO:0055085(transmembrane transport),GO:0070588(calcium ion transmembrane transport)	GO:0016020(membrane),GO:0005891(voltage-gated calcium channel complex)	GO:0005216(ion channel activity),GO:0005245(voltage-gated calcium channel activity),GO:0005509(calcium ion binding)	AEY84935.1	AEY84935.1 voltage-dependent non-L-type calcium channel alpha-1 subunit, partial [Cancer borealis]	C9D7C2|CAC1A_APIME	Voltage-dependent calcium channel type A subunit alpha-1 OS=Apis mellifera OX=7460 GN=CAC PE=2 SV=1
Esin.LG44.0058	General function prediction only	-	-	GO:0003676(nucleic acid binding)	XP_027220117.1	XP_027220117.1 zinc finger protein 436-like [Penaeus vannamei]	Q7Z7L9|ZSCA2_HUMAN	Zinc finger and SCAN domain-containing protein 2 OS=Homo sapiens OX=9606 GN=ZSCAN2 PE=2 SV=2
Esin.LG44.0059	Translation, ribosomal structure and biogenesis	GO:0006425(glutaminyl-tRNA aminoacylation),GO:0043039(tRNA aminoacylation),GO:0006412(translation),GO:0006418(tRNA aminoacylation for protein translation)	GO:0005737(cytoplasm)	GO:0000166(nucleotide binding),GO:0004819(glutamine-tRNA ligase activity),GO:0005524(ATP binding),GO:0004812(aminoacyl-tRNA ligase activity)	XP_027235434.1	XP_027235434.1 probable glutamine--tRNA ligase [Penaeus vannamei]	Q9Y105|SYQ_DROME	Probable glutamine--tRNA ligase OS=Drosophila melanogaster OX=7227 GN=Aats-gln PE=2 SV=1
Esin.LG44.0060	-	-	-	-	-	-	-	-
Esin.LG44.0061	Intracellular trafficking, secretion, and vesicular transport	-	GO:0016021(integral component of membrane)	-	ROT68298.1	ROT68298.1 putative transmembrane 9 superfamily member 2 isoform X2 [Penaeus vannamei]	P58021|TM9S2_MOUSE	Transmembrane 9 superfamily member 2 OS=Mus musculus OX=10090 GN=Tm9sf2 PE=1 SV=1
Esin.LG44.0062	Translation, ribosomal structure and biogenesis	GO:0006432(phenylalanyl-tRNA aminoacylation)	GO:0005737(cytoplasm)	GO:0003723(RNA binding),GO:0004826(phenylalanine-tRNA ligase activity),GO:0000287(magnesium ion binding),GO:0005524(ATP binding),GO:0000166(nucleotide binding)	XP_027217732.1	XP_027217732.1 phenylalanine--tRNA ligase beta subunit-like [Penaeus vannamei]	Q9VCA5|SYFB_DROME	Phenylalanine--tRNA ligase beta subunit OS=Drosophila melanogaster OX=7227 GN=beta-PheRS PE=1 SV=1
Esin.LG44.0063	-	-	-	-	-	-	-	-
Esin.LG44.0064	Signal transduction mechanisms	GO:0007186(G-protein coupled receptor signaling pathway),GO:0007165(signal transduction)	-	GO:0003924(GTPase activity),GO:0019001(guanyl nucleotide binding),GO:0031683(G-protein beta/gamma-subunit complex binding)	XP_027225413.1	XP_027225413.1 guanine nucleotide-binding protein subunit alpha-11-like [Penaeus vannamei]	O73819|GNA14_XENLA	Guanine nucleotide-binding protein subunit alpha-14 OS=Xenopus laevis OX=8355 GN=gna14 PE=2 SV=1
Esin.LG44.0065	Signal transduction mechanisms	GO:0006468(protein phosphorylation)	-	GO:0004672(protein kinase activity),GO:0005524(ATP binding)	XP_027225415.1	XP_027225415.1 serine/threonine-protein kinase tousled-like 2 isoform X2 [Penaeus vannamei]	Q8C0V0|TLK1_MOUSE	Serine/threonine-protein kinase tousled-like 1 OS=Mus musculus OX=10090 GN=Tlk1 PE=1 SV=2
Esin.LG44.0106	Inorganic ion transport and metabolism; Signal transduction mechanisms	GO:0006811(ion transport),GO:0055085(transmembrane transport)	GO:0016020(membrane)	GO:0005216(ion channel activity)	ROT72140.1	ROT72140.1 voltage-gated calcium channel alpha 1 subunit-like protein [Penaeus vannamei]	Q24270|CAC1D_DROME	Voltage-dependent calcium channel type D subunit alpha-1 OS=Drosophila melanogaster OX=7227 GN=Ca-alpha1D PE=1 SV=2
Esin.LG44.0107	Inorganic ion transport and metabolism; Signal transduction mechanisms	GO:0070588(calcium ion transmembrane transport),GO:0006811(ion transport),GO:0055085(transmembrane transport)	GO:0005891(voltage-gated calcium channel complex),GO:0016020(membrane)	GO:0005245(voltage-gated calcium channel activity),GO:0005216(ion channel activity)	XP_027218824.1	XP_027218824.1 muscle calcium channel subunit alpha-1-like [Penaeus vannamei]	Q24270|CAC1D_DROME	Voltage-dependent calcium channel type D subunit alpha-1 OS=Drosophila melanogaster OX=7227 GN=Ca-alpha1D PE=1 SV=2
Esin.LG44.0108	Cytoskeleton	GO:0007018(microtubule-based movement)	-	GO:0003777(microtubule motor activity),GO:0005524(ATP binding),GO:0008017(microtubule binding)	AFP33455.1	AFP33455.1 kinesin-like protein KIF3A [Eriocheir sinensis]	Q4R628|KIF3A_MACFA	Kinesin-like protein KIF3A OS=Macaca fascicularis OX=9541 GN=KIF3A PE=2 SV=1
Esin.LG44.0109	Intracellular trafficking, secretion, and vesicular transport; Signal transduction mechanisms	-	-	GO:0005509(calcium ion binding)	XP_027238678.1	XP_027238678.1 calumenin-A-like [Penaeus vannamei]	Q6IQP3|CALUA_DANRE	Calumenin-A OS=Danio rerio OX=7955 GN=calua PE=2 SV=1
Esin.LG44.0110	Function unknown	-	-	-	XP_027228538.1	XP_027228538.1 transmembrane protein KIAA1109-like [Penaeus vannamei]	Q2LD37|K1109_HUMAN	Transmembrane protein KIAA1109 OS=Homo sapiens OX=9606 GN=KIAA1109 PE=1 SV=2
Esin.LG45.0103	-	-	-	GO:0005515(protein binding),GO:0003676(nucleic acid binding)	XP_027207195.1	XP_027207195.1 longitudinals lacking protein, isoforms H/M/V-like [Penaeus vannamei]	P42283|LOLA1_DROME	Longitudinals lacking protein, isoform G OS=Drosophila melanogaster OX=7227 GN=lola PE=1 SV=2
Esin.LG46.0129	Replication, recombination and repair	-	-	GO:0016779(nucleotidyltransferase activity)	XP_027239364.1	XP_027239364.1 LOW QUALITY PROTEIN: uncharacterized protein LOC113830349 [Penaeus vannamei]	Q68ED3|PAPD5_MOUSE	Terminal nucleotidyltransferase 4A OS=Mus musculus OX=10090 GN=Tent4b PE=1 SV=2
Esin.LG46.0130	-	-	-	-	XP_027207510.1	XP_027207510.1 arginine/serine-rich protein PNISR-like isoform X2 [Penaeus vannamei]	A2AJT4|PNISR_MOUSE	Arginine/serine-rich protein PNISR OS=Mus musculus OX=10090 GN=Pnisr PE=1 SV=1
Esin.LG46.0131	Chromatin structure and dynamics	-	-	GO:0008270(zinc ion binding)	XP_027207501.1	XP_027207501.1 histone deacetylase 6-like [Penaeus vannamei]	Q9Z2V5|HDAC6_MOUSE	Histone deacetylase 6 OS=Mus musculus OX=10090 GN=Hdac6 PE=1 SV=3
Esin.LG46.0132	Transcription	GO:0006357(regulation of transcription by RNA polymerase II)	GO:0016592(mediator complex)	GO:0003712(transcription coregulator activity)	XP_027222400.1	XP_027222400.1 mediator of RNA polymerase II transcription subunit 4-like isoform X2 [Penaeus vannamei]	Q7QH62|MED4_ANOGA	Mediator of RNA polymerase II transcription subunit 4 OS=Anopheles gambiae OX=7165 GN=MED4 PE=3 SV=3
Esin.LG46.0133	Intracellular trafficking, secretion, and vesicular transport	GO:0015031(protein transport)	-	-	XP_027222394.1	XP_027222394.1 AP-1 complex subunit sigma-2-like isoform X3 [Penaeus vannamei]	Q9DB50|AP1S2_MOUSE	AP-1 complex subunit sigma-2 OS=Mus musculus OX=10090 GN=Ap1s2 PE=1 SV=1
Esin.LG46.0134	-	-	-	-	-	-	-	-
Esin.LG46.0135	-	-	-	-	ROT64054.1	ROT64054.1 putative general transcription factor IIH subunit 1 [Penaeus vannamei]	-	-
Esin.LG47.0073	Translation, ribosomal structure and biogenesis	GO:0006412(translation)	GO:0005622(intracellular),GO:0005840(ribosome)	GO:0003735(structural constituent of ribosome)	XP_027211822.1	XP_027211822.1 40S ribosomal protein S12-like [Penaeus vannamei]	P84175|RS12_CHICK	40S ribosomal protein S12 OS=Gallus gallus OX=9031 GN=RPS12 PE=1 SV=2
Esin.LG47.0074	Lipid transport and metabolism	GO:0055114(oxidation-reduction process),GO:0006629(lipid metabolic process)	-	GO:0016627(oxidoreductase activity, acting on the CH-CH group of donors),GO:0050660(flavin adenine dinucleotide binding),GO:0003995(acyl-CoA dehydrogenase activity)	XP_027211547.1	XP_027211547.1 isobutyryl-CoA dehydrogenase, mitochondrial-like [Penaeus vannamei]	Q9UKU7|ACAD8_HUMAN	Isobutyryl-CoA dehydrogenase, mitochondrial OS=Homo sapiens OX=9606 GN=ACAD8 PE=1 SV=1
Esin.LG47.0075	RNA processing and modification	GO:0000398(mRNA splicing, via spliceosome),GO:0000387(spliceosomal snRNP assembly)	GO:0005732(small nucleolar ribonucleoprotein complex),GO:0005681(spliceosomal complex)	-	XP_027213182.1	XP_027213182.1 small nuclear ribonucleoprotein F-like [Penaeus vannamei]	Q24297|RUXF_DROME	Small nuclear ribonucleoprotein F OS=Drosophila melanogaster OX=7227 GN=SmF PE=1 SV=2
Esin.LG47.0076	General function prediction only	-	-	GO:0003824(catalytic activity),GO:0008483(transaminase activity),GO:0030170(pyridoxal phosphate binding)	XP_027227752.1	XP_027227752.1 ethanolamine-phosphate phospho-lyase-like isoform X1 [Penaeus vannamei]	Q5E9S4|AT2L1_BOVIN	Ethanolamine-phosphate phospho-lyase OS=Bos taurus OX=9913 GN=ETNPPL PE=2 SV=1
Esin.LG47.0077	Signal transduction mechanisms	-	-	-	XP_027207931.1	XP_027207931.1 adenylate cyclase type 3-like [Penaeus vannamei]	-	-
Esin.LG47.0078	Signal transduction mechanisms	-	-	-	ROT85991.1	ROT85991.1 Atrial natriuretic peptide receptor B, partial [Penaeus vannamei]	-	-
Esin.LG47.0079	Signal transduction mechanisms	GO:0009190(cyclic nucleotide biosynthetic process),GO:0035556(intracellular signal transduction),GO:0006182(cGMP biosynthetic process)	-	GO:0016849(phosphorus-oxygen lyase activity),GO:0004383(guanylate cyclase activity)	ROT85991.1	ROT85991.1 Atrial natriuretic peptide receptor B, partial [Penaeus vannamei]	P51840|GUC2E_RAT	Guanylyl cyclase GC-E OS=Rattus norvegicus OX=10116 GN=Gucy2e PE=1 SV=1
Esin.LG47.0080	Signal transduction mechanisms	GO:0009190(cyclic nucleotide biosynthetic process),GO:0035556(intracellular signal transduction)	-	GO:0016849(phosphorus-oxygen lyase activity)	ROT85991.1	ROT85991.1 Atrial natriuretic peptide receptor B, partial [Penaeus vannamei]	P51839|GUC2D_RAT	Olfactory guanylyl cyclase GC-D OS=Rattus norvegicus OX=10116 GN=Gucy2d PE=2 SV=1
Esin.LG47.0081	Signal transduction mechanisms	GO:0007264(small GTPase mediated signal transduction)	-	GO:0005085(guanyl-nucleotide exchange factor activity)	XP_027237935.1	XP_027237935.1 guanine nucleotide-releasing factor 2-like isoform X3 [Penaeus vannamei]	O77086|C3G_DROME	Guanine nucleotide-releasing factor 2 OS=Drosophila melanogaster OX=7227 GN=C3G PE=1 SV=4
Esin.LG50.0160	-	-	-	-	XP_027219048.1	XP_027219048.1 von Willebrand factor A domain-containing protein 5A-like [Penaeus vannamei]	O00534|VMA5A_HUMAN	von Willebrand factor A domain-containing protein 5A OS=Homo sapiens OX=9606 GN=VWA5A PE=2 SV=2
Esin.LG50.0161	-	-	-	-	ROT72625.1	ROT72625.1 hypothetical protein C7M84_008986 [Penaeus vannamei]	Q7LHG5|YI31B_YEAST	Transposon Ty3-I Gag-Pol polyprotein OS=Saccharomyces cerevisiae (strain ATCC 204508 / S288c) OX=559292 GN=TY3B-I PE=1 SV=2
Esin.LG50.0162	-	-	-	-	XP_027210059.1	XP_027210059.1 glutamate receptor ionotropic, NMDA 1-like [Penaeus vannamei]	-	-
Esin.LG50.0163	Secondary metabolites biosynthesis, transport and catabolism	GO:0055114(oxidation-reduction process)	-	GO:0005506(iron ion binding),GO:0016705(oxidoreductase activity, acting on paired donors, with incorporation or reduction of molecular oxygen),GO:0020037(heme binding)	XP_027237770.1	XP_027237770.1 methyl farnesoate epoxidase-like [Penaeus vannamei]	Q6R7M4|C15A1_DIPPU	Methyl farnesoate epoxidase OS=Diploptera punctata OX=6984 GN=CYP15A1 PE=1 SV=1
Esin.LG52.0057	Translation, ribosomal structure and biogenesis	-	-	GO:0003723(RNA binding),GO:0005515(protein binding)	XP_027234353.1	XP_027234353.1 eukaryotic translation initiation factor 4 gamma 1-like isoform X2 [Penaeus vannamei]	Q80XI3|IF4G3_MOUSE	Eukaryotic translation initiation factor 4 gamma 3 OS=Mus musculus OX=10090 GN=Eif4g3 PE=1 SV=2
Esin.LG57.0179	-	-	-	-	RNA33723.1	RNA33723.1 RNA-directed DNA polymerase from mobile element jockey-like, partial [Brachionus plicatilis]	-	-
Esin.LG62.0162	General function prediction only	-	-	-	XP_008486018.1	XP_008486018.1 craniofacial development protein 2-like, partial [Diaphorina citri]	O02751|CFDP2_BOVIN	Craniofacial development protein 2 OS=Bos taurus OX=9913 GN=CFDP2 PE=1 SV=2
Esin.LG62.0163	-	-	-	-	XP_027222801.1	XP_027222801.1 uncharacterized protein LOC113814926 [Penaeus vannamei]	-	-
Esin.LG70.0016	General function prediction only	GO:0007186(G-protein coupled receptor signaling pathway)	GO:0016021(integral component of membrane)	GO:0004930(G-protein coupled receptor activity)	ROT69124.1	ROT69124.1 putative muscarinic acetylcholine receptor gar-2 [Penaeus vannamei]	Q09388|ACM2_CAEEL	Muscarinic acetylcholine receptor gar-2 OS=Caenorhabditis elegans OX=6239 GN=gar-2 PE=2 SV=3
Esin.LG70.0017	Function unknown	GO:0015672(monovalent inorganic cation transport)	GO:0016020(membrane)	GO:0005261(cation channel activity)	XP_027236291.1	XP_027236291.1 trimeric intracellular cation channel type 1B.1-like [Penaeus vannamei]	Q9NA75|T38B1_CAEEL	Trimeric intracellular cation channel type 1B.1 OS=Caenorhabditis elegans OX=6239 GN=tric-1B.1 PE=1 SV=2
Esin.LG70.0018	Energy production and conversion; Posttranslational modification, protein turnover, chaperones	-	GO:0005739(mitochondrion)	GO:0004408(holocytochrome-c synthase activity)	XP_027227067.1	XP_027227067.1 cytochrome c-type heme lyase-like [Penaeus vannamei]	P53702|CCHL_MOUSE	Cytochrome c-type heme lyase OS=Mus musculus OX=10090 GN=Hccs PE=1 SV=2
Esin.LG70.0019	Amino acid transport and metabolism	GO:0006508(proteolysis)	-	GO:0004252(serine-type endopeptidase activity)	ACY66494.3	ACY66494.3 serine protease [Scylla paramamosain]	Q8I6K0|PPAF3_HOLDI	Phenoloxidase-activating factor 3 OS=Holotrichia diomphalia OX=33394 GN=PPAF3 PE=1 SV=1
Esin.LG70.0020	Signal transduction mechanisms	GO:0006355(regulation of transcription, DNA-templated)	GO:0005634(nucleus)	GO:0008270(zinc ion binding),GO:0003700(DNA-binding transcription factor activity),GO:0043565(sequence-specific DNA binding),GO:0003677(DNA binding),GO:0003707(steroid hormone receptor activity)	XP_027213315.1	XP_027213315.1 LOW QUALITY PROTEIN: photoreceptor-specific nuclear receptor-like [Penaeus vannamei]	Q9Y5X4|NR2E3_HUMAN	Photoreceptor-specific nuclear receptor OS=Homo sapiens OX=9606 GN=NR2E3 PE=1 SV=1
Esin.LG70.0021	Posttranslational modification, protein turnover, chaperones	-	GO:0005615(extracellular space),GO:0005576(extracellular region)	GO:0005515(protein binding),GO:0004866(endopeptidase inhibitor activity)	XP_027214691.1	XP_027214691.1 CD109 antigen-like [Penaeus vannamei]	Q6YHK3|CD109_HUMAN	CD109 antigen OS=Homo sapiens OX=9606 GN=CD109 PE=1 SV=2
Esin.LG70.0022	Function unknown	GO:0015672(monovalent inorganic cation transport)	GO:0016020(membrane)	GO:0005261(cation channel activity)	XP_027236291.1	XP_027236291.1 trimeric intracellular cation channel type 1B.1-like [Penaeus vannamei]	Q9NA75|T38B1_CAEEL	Trimeric intracellular cation channel type 1B.1 OS=Caenorhabditis elegans OX=6239 GN=tric-1B.1 PE=1 SV=2
Esin.LG70.0023	Energy production and conversion; Posttranslational modification, protein turnover, chaperones	-	GO:0005739(mitochondrion)	GO:0004408(holocytochrome-c synthase activity)	ROT66251.1	ROT66251.1 cytochrome c heme lyase, partial [Penaeus vannamei]	P53703|CCHL_CAEEL	Probable cytochrome c-type heme lyase OS=Caenorhabditis elegans OX=6239 GN=cchl-1 PE=3 SV=1
Esin.LG70.0024	-	-	-	-	XP_027218796.1	XP_027218796.1 uncharacterized protein LOC113811283 [Penaeus vannamei]	-	-
Esin.LG70.0058	-	-	-	-	ROT81753.1	ROT81753.1 putative protein vein [Penaeus vannamei]	P56974|NRG2_MOUSE	Pro-neuregulin-2, membrane-bound isoform OS=Mus musculus OX=10090 GN=Nrg2 PE=1 SV=1
Esin.LG70.0072	-	-	-	-	AGH32536.1	AGH32536.1 cryptocyanin [Eriocheir sinensis]	Q6KF81|PHCY2_HOMAM	Pseudohemocyanin-2 (Fragment) OS=Homarus americanus OX=6706 GN=phc-2 PE=1 SV=1
Esin.LG70.0073	-	-	-	-	AGH32536.1	AGH32536.1 cryptocyanin [Eriocheir sinensis]	Q6KF81|PHCY2_HOMAM	Pseudohemocyanin-2 (Fragment) OS=Homarus americanus OX=6706 GN=phc-2 PE=1 SV=1
Esin.LG70.0074	-	-	-	-	AGH32536.1	AGH32536.1 cryptocyanin [Eriocheir sinensis]	Q6KF81|PHCY2_HOMAM	Pseudohemocyanin-2 (Fragment) OS=Homarus americanus OX=6706 GN=phc-2 PE=1 SV=1
Esin.LG70.0075	-	-	-	-	XP_027223835.1	XP_027223835.1 uncharacterized protein LOC113816013 [Penaeus vannamei]	C5J895|LA1_OPICY	Venom toxin OcyC11 OS=Opisthacanthus cayaporum OX=573324 PE=1 SV=1
Esin.LG70.0076	Signal transduction mechanisms	-	-	-	KFB49532.1	KFB49532.1 AGAP009242-PA-like protein [Anopheles sinensis]	G5ED00|ZIG8_CAEEL	Zwei Ig domain protein zig-8 OS=Caenorhabditis elegans OX=6239 GN=zig-8 PE=1 SV=1
Esin.LG70.0086	Coenzyme transport and metabolism	GO:0055114(oxidation-reduction process)	-	GO:0016491(oxidoreductase activity)	ROT62003.1	ROT62003.1 putative spermine oxidase-like [Penaeus vannamei]	Q8C0L6|PAOX_MOUSE	Peroxisomal N(1)-acetyl-spermine/spermidine oxidase OS=Mus musculus OX=10090 GN=Paox PE=1 SV=3
Esin.LG70.0087	Carbohydrate transport and metabolism	GO:0006072(glycerol-3-phosphate metabolic process),GO:0005975(carbohydrate metabolic process)	-	GO:0004370(glycerol kinase activity),GO:0016773(phosphotransferase activity, alcohol group as acceptor)	ROT65793.1	ROT65793.1 hypothetical protein C7M84_016241 [Penaeus vannamei]	Q63060|GLPK_RAT	Glycerol kinase OS=Rattus norvegicus OX=10116 GN=Gk PE=2 SV=1
Esin.LG70.0088	-	-	-	-	-	-	-	-
Esin.LG70.0089	General function prediction only	GO:0055085(transmembrane transport)	GO:0016021(integral component of membrane)	GO:0022857(transmembrane transporter activity)	XP_027206783.1	XP_027206783.1 organic cation transporter protein-like [Penaeus vannamei]	Q9VCA2|ORCT_DROME	Organic cation transporter protein OS=Drosophila melanogaster OX=7227 GN=Orct PE=1 SV=1
Esin.LG70.0090	General function prediction only	-	-	GO:0005515(protein binding)	XP_027207344.1	XP_027207344.1 uncharacterized protein LOC113800756 [Penaeus vannamei]	E9PZ19|TUTLB_MOUSE	Protein turtle homolog B OS=Mus musculus OX=10090 GN=Igsf9b PE=1 SV=1
Esin.LG70.0091	General function prediction only	-	-	-	ROT68098.1	ROT68098.1 thioesterase superfamily member 2 [Penaeus vannamei]	Q9CQR4|ACO13_MOUSE	Acyl-coenzyme A thioesterase 13 OS=Mus musculus OX=10090 GN=Acot13 PE=1 SV=1
Esin.LG70.0092	-	-	-	-	XP_027224435.1	XP_027224435.1 uncharacterized protein LOC113816596 [Penaeus vannamei]	-	-
Esin.LG70.0093	-	-	-	-	XP_027224435.1	XP_027224435.1 uncharacterized protein LOC113816596 [Penaeus vannamei]	-	-
Esin.LG70.0094	Transcription	GO:0006468(protein phosphorylation)	-	GO:0004672(protein kinase activity),GO:0005524(ATP binding)	ROT80560.1	ROT80560.1 putative mitogen-activated protein kinase ERK-A [Penaeus vannamei]	Q17IE8|CDK8_AEDAE	Cyclin-dependent kinase 8 OS=Aedes aegypti OX=7159 GN=Cdk8 PE=3 SV=2
Esin.LG70.0095	Replication, recombination and repair	GO:0016070(RNA metabolic process)	-	GO:0004523(RNA-DNA hybrid ribonuclease activity),GO:0003676(nucleic acid binding)	XP_023957045.1	XP_023957045.1 ribonuclease H2 subunit A [Chrysemys picta bellii]	Q5U209|RNH2A_RAT	Ribonuclease H2 subunit A OS=Rattus norvegicus OX=10116 GN=Rnaseh2a PE=2 SV=1
Esin.LG70.0096	Transcription ; Cell cycle control, cell division, chromosome partitioning; Signal transduction mechanisms	-	GO:0016020(membrane)	-	ROT65307.1	ROT65307.1 putative cell cycle control protein 50A [Penaeus vannamei]	Q5F362|CC50A_CHICK	Cell cycle control protein 50A OS=Gallus gallus OX=9031 GN=TMEM30A PE=2 SV=1
Esin.LG70.0097	Replication, recombination and repair	GO:0006289(nucleotide-excision repair),GO:0043161(proteasome-mediated ubiquitin-dependent protein catabolic process)	GO:0005634(nucleus)	GO:0005515(protein binding),GO:0003684(damaged DNA binding)	XP_027228397.1	XP_027228397.1 UV excision repair protein RAD23 homolog B-like [Penaeus vannamei]	P54727|RD23B_HUMAN	UV excision repair protein RAD23 homolog B OS=Homo sapiens OX=9606 GN=RAD23B PE=1 SV=1
Esin.LG70.0098	Extracellular structures; Defense mechanisms	-	GO:0005576(extracellular region)	GO:0005520(insulin-like growth factor binding)	XP_027234998.1	XP_027234998.1 serine protease HTRA3-like [Penaeus vannamei]	G4V4F9|SIBD1_CUPSA	Single insulin-like growth factor-binding domain protein-1 OS=Cupiennius salei OX=6928 PE=1 SV=1
Esin.LG70.0099	Amino acid transport and metabolism	-	-	-	XP_027215046.1	XP_027215046.1 spermidine/spermine N(1)-acetyltransferase-like protein 1 [Penaeus vannamei]	Q7PCJ8|SAT2_BOVIN	Diamine acetyltransferase 2 OS=Bos taurus OX=9913 GN=SAT2 PE=2 SV=1
Esin.LG70.0100	-	-	-	GO:0003676(nucleic acid binding)	XP_027237146.1	XP_027237146.1 meiosis regulator and mRNA stability factor 1-like, partial [Penaeus vannamei]	B2GUN4|MARF1_XENTR	Meiosis regulator and mRNA stability factor 1 OS=Xenopus tropicalis OX=8364 GN=marf1 PE=2 SV=1
Esin.LG70.0101	Nucleotide transport and metabolism	GO:0055085(transmembrane transport)	GO:0016020(membrane)	GO:0022857(transmembrane transporter activity)	XP_027207398.1	XP_027207398.1 solute carrier family 23 member 1-like isoform X1 [Penaeus vannamei]	Q9Z2J0|S23A1_MOUSE	Solute carrier family 23 member 1 OS=Mus musculus OX=10090 GN=Slc23a1 PE=1 SV=2
Esin.Scf1129.0002	-	-	-	-	-	-	-	-
Esin.Scf1198.0002	General function prediction only	GO:0015074(DNA integration)	-	GO:0003676(nucleic acid binding)	XP_027211329.1	XP_027211329.1 uncharacterized protein LOC113804643 [Penaeus vannamei]	Q09575|YRD6_CAEEL	Uncharacterized protein K02A2.6 OS=Caenorhabditis elegans OX=6239 GN=K02A2.6 PE=4 SV=1
Esin.Scf1198.0003	-	-	-	-	-	-	-	-
Esin.Scf1493.0004	General function prediction only	-	-	-	XP_027223926.1	XP_027223926.1 uncharacterized protein LOC113816107 [Penaeus vannamei]	P04323|POL3_DROME	Retrovirus-related Pol polyprotein from transposon 17.6 OS=Drosophila melanogaster OX=7227 GN=pol PE=4 SV=1
Esin.Scf1493.0005	-	-	-	-	XP_027218239.1	XP_027218239.1 uncharacterized protein LOC113810791 [Penaeus vannamei]	-	-
Esin.Scf1493.0006	-	GO:0006355(regulation of transcription, DNA-templated)	-	GO:0003700(DNA-binding transcription factor activity)	XP_027238177.1	XP_027238177.1 uncharacterized protein LOC113829258 [Penaeus vannamei]	-	-
Esin.Scf1560.0001	General function prediction only	GO:0015074(DNA integration)	-	GO:0003676(nucleic acid binding)	XP_027229815.1	XP_027229815.1 LOW QUALITY PROTEIN: uncharacterized protein K02A2.6-like [Penaeus vannamei]	P0CT39|TF26_SCHPO	Transposon Tf2-6 polyprotein OS=Schizosaccharomyces pombe (strain 972 / ATCC 24843) OX=284812 GN=Tf2-6 PE=3 SV=1
Esin.Scf1624.0001	-	-	-	-	XP_027212496.1	XP_027212496.1 uncharacterized protein LOC113805641 isoform X2 [Penaeus vannamei]	-	-
Esin.Scf1650.0001	-	-	-	-	XP_026830521.1	XP_026830521.1 uncharacterized protein LOC113563294 [Ooceraea biroi]	P20825|POL2_DROME	Retrovirus-related Pol polyprotein from transposon 297 OS=Drosophila melanogaster OX=7227 GN=pol PE=4 SV=1
Esin.Scf167.0004	General function prediction only	-	-	-	XP_027206996.1	XP_027206996.1 uncharacterized protein LOC113800429 [Penaeus vannamei]	Q95SX7|RTBS_DROME	Probable RNA-directed DNA polymerase from transposon BS OS=Drosophila melanogaster OX=7227 GN=RTase PE=2 SV=1
Esin.Scf1704.0001	Lipid transport and metabolism; Translation, ribosomal structure and biogenesis; Signal transduction mechanisms	-	-	-	ROT66489.1	ROT66489.1 Fatty-acid amide hydrolase 2 [Penaeus vannamei]	Q6DH69|FAH2A_DANRE	Fatty-acid amide hydrolase 2-A OS=Danio rerio OX=7955 GN=faah2a PE=2 SV=1
Esin.Scf18.0005	-	-	-	-	XP_010775064.1	XP_010775064.1 PREDICTED: zinc finger BED domain-containing protein 5-like, partial [Notothenia coriiceps]	Q8IZ13|ZBED8_HUMAN	Protein ZBED8 OS=Homo sapiens OX=9606 GN=ZBED8 PE=1 SV=1
Esin.Scf18.0008	Inorganic ion transport and metabolism	GO:0008272(sulfate transport),GO:0055085(transmembrane transport)	GO:0016020(membrane),GO:0016021(integral component of membrane)	GO:0008271(secondary active sulfate transmembrane transporter activity),GO:0015116(sulfate transmembrane transporter activity)	XP_027214026.1	XP_027214026.1 prestin-like isoform X2 [Penaeus vannamei]	Q62273|S26A2_MOUSE	Sulfate transporter OS=Mus musculus OX=10090 GN=Slc26a2 PE=1 SV=1
Esin.Scf1827.0001	-	-	-	-	ROT83492.1	ROT83492.1 hypothetical protein C7M84_023335 [Penaeus vannamei]	-	-
Esin.Scf1885.0001	Replication, recombination and repair	-	-	-	XP_026803326.1	XP_026803326.1 putative nuclease HARBI1 [Pangasianodon hypophthalmus]	B0BN95|HARB1_RAT	Putative nuclease HARBI1 OS=Rattus norvegicus OX=10116 GN=Harbi1 PE=2 SV=1
Esin.Scf1917.0001	Signal transduction mechanisms; Posttranslational modification, protein turnover, chaperones	-	-	GO:0005515(protein binding)	ROT68384.1	ROT68384.1 Glycogen-binding subunit 76A [Penaeus vannamei]	Q9VVY3|GBS76_DROME	Glycogen-binding subunit 76A OS=Drosophila melanogaster OX=7227 GN=Gbs-76A PE=1 SV=1
Esin.Scf1926.0001	General function prediction only	-	-	-	ROT64980.1	ROT64980.1 hypothetical protein C7M84_017070 [Penaeus vannamei]	Q7LHG5|YI31B_YEAST	Transposon Ty3-I Gag-Pol polyprotein OS=Saccharomyces cerevisiae (strain ATCC 204508 / S288c) OX=559292 GN=TY3B-I PE=1 SV=2
Esin.Scf203.0001	-	-	-	-	-	-	-	-
Esin.Scf203.0002	General function prediction only	-	-	-	RMZ97674.1	RMZ97674.1 RNA-directed DNA polymerase from mobile element jockey-like [Brachionus plicatilis]	-	-
Esin.Scf203.0003	-	-	-	-	-	-	-	-
Esin.Scf206.0001	General function prediction only	-	-	-	ADO22611.1	ADO22611.1 LIM class homeobox transcription factor Lmx [Mnemiopsis leidyi]	-	-
Esin.Scf220.0002	Posttranslational modification, protein turnover, chaperones	-	-	GO:0005524(ATP binding)	XP_027229490.1	XP_027229490.1 vesicle-fusing ATPase 1-like [Penaeus vannamei]	P46461|NSF1_DROME	Vesicle-fusing ATPase 1 OS=Drosophila melanogaster OX=7227 GN=comt PE=2 SV=1
Esin.Scf220.0003	Posttranslational modification, protein turnover, chaperones	-	-	GO:0005524(ATP binding)	XP_027229490.1	XP_027229490.1 vesicle-fusing ATPase 1-like [Penaeus vannamei]	P46461|NSF1_DROME	Vesicle-fusing ATPase 1 OS=Drosophila melanogaster OX=7227 GN=comt PE=2 SV=1
Esin.Scf225.0002	General function prediction only	GO:0055085(transmembrane transport)	GO:0016021(integral component of membrane)	GO:0022857(transmembrane transporter activity)	XP_027214888.1	XP_027214888.1 organic cation transporter protein-like [Penaeus vannamei]	Q9VCA2|ORCT_DROME	Organic cation transporter protein OS=Drosophila melanogaster OX=7227 GN=Orct PE=1 SV=1
Esin.Scf341.0001	General function prediction only	GO:0007186(G-protein coupled receptor signaling pathway)	GO:0016021(integral component of membrane)	GO:0004930(G-protein coupled receptor activity)	XP_027223135.1	XP_027223135.1 muscarinic acetylcholine receptor gar-2-like [Penaeus vannamei]	Q09388|ACM2_CAEEL	Muscarinic acetylcholine receptor gar-2 OS=Caenorhabditis elegans OX=6239 GN=gar-2 PE=2 SV=3
Esin.Scf341.0002	General function prediction only	GO:0007186(G-protein coupled receptor signaling pathway)	GO:0016021(integral component of membrane)	GO:0004930(G-protein coupled receptor activity)	EZA50074.1	EZA50074.1 Muscarinic acetylcholine receptor M1 [Ooceraea biroi]	P08173|ACM4_HUMAN	Muscarinic acetylcholine receptor M4 OS=Homo sapiens OX=9606 GN=CHRM4 PE=1 SV=2
Esin.Scf341.0003	-	-	-	-	XP_002734285.1	XP_002734285.1 PREDICTED: putative nuclease HARBI1-like [Saccoglossus kowalevskii]	-	-
Esin.Scf4.0007	-	-	-	-	XP_026819544.1	XP_026819544.1 protein GVQW3-like [Rhopalosiphum maidis]	Q3ZCU0|GVQW3_HUMAN	Protein GVQW3 OS=Homo sapiens OX=9606 GN=GVQW3 PE=2 SV=1
Esin.Scf4.0008	General function prediction only	-	-	-	RUS68674.1	RUS68674.1 hypothetical protein EGW08_023562 [Elysia chlorotica]	P21329|RTJK_DROFU	RNA-directed DNA polymerase from mobile element jockey OS=Drosophila funebris OX=7221 GN=jockey\pol PE=1 SV=1
Esin.Scf4.0009	-	-	-	-	KFP20331.1	KFP20331.1 hypothetical protein Z169_01071, partial [Egretta garzetta]	-	-
Esin.Scf4.0010	-	-	-	-	XP_027222485.1	XP_027222485.1 uncharacterized protein LOC113814636 [Penaeus vannamei]	-	-
Esin.Scf42.0001	-	-	-	-	-	-	-	-
Esin.Scf42.0002	-	-	-	-	-	-	-	-
Esin.Scf43.0001	-	-	-	-	XP_027237603.1	XP_027237603.1 uncharacterized protein LOC113828785 [Penaeus vannamei]	-	-
Esin.Scf43.0002	-	-	-	-	-	-	-	-
Esin.Scf474.0001	-	-	-	-	EEZ98954.1	EEZ98954.1 hypothetical protein TcasGA2_TC004808 [Tribolium castaneum]	O60290|ZN862_HUMAN	Zinc finger protein 862 OS=Homo sapiens OX=9606 GN=ZNF862 PE=2 SV=2
Esin.Scf519.0001	-	-	-	-	ROT68842.1	ROT68842.1 putative vacuolar protein sorting-associated protein 13C [Penaeus vannamei]	Q709C8|VP13C_HUMAN	Vacuolar protein sorting-associated protein 13C OS=Homo sapiens OX=9606 GN=VPS13C PE=1 SV=1
Esin.Scf525.0001	-	-	-	-	-	-	-	-
Esin.Scf598.0003	-	-	-	-	XP_027222801.1	XP_027222801.1 uncharacterized protein LOC113814926 [Penaeus vannamei]	-	-
Esin.Scf598.0004	General function prediction only	-	-	-	ABB73282.1	ABB73282.1 reverse transcriptase, partial [Penaeus monodon]	-	-
Esin.Scf598.0005	-	-	-	-	-	-	-	-
Esin.Scf649.0002	-	-	-	-	XP_009862029.2	XP_009862029.2 LOW QUALITY PROTEIN: SCAN domain-containing protein 3-like [Ciona intestinalis]	Q8IZ13|ZBED8_HUMAN	Protein ZBED8 OS=Homo sapiens OX=9606 GN=ZBED8 PE=1 SV=1
Esin.Scf667.0001	Signal transduction mechanisms	GO:0007264(small GTPase mediated signal transduction)	-	GO:0005085(guanyl-nucleotide exchange factor activity)	XP_026471955.1	XP_026471955.1 ras-GEF domain-containing family member 1B-like [Ctenocephalides felis]	Q28EC1|RGF1B_XENTR	Ras-GEF domain-containing family member 1B OS=Xenopus tropicalis OX=8364 GN=rasgef1b PE=2 SV=1
Esin.Scf7.0021	-	GO:0006355(regulation of transcription, DNA-templated),GO:0015074(DNA integration)	-	GO:0003700(DNA-binding transcription factor activity),GO:0003676(nucleic acid binding),GO:0008270(zinc ion binding)	XP_027216521.1	XP_027216521.1 uncharacterized protein LOC113809194 [Penaeus vannamei]	-	-
Esin.Scf773.0003	Cytoskeleton	GO:0030833(regulation of actin filament polymerization),GO:0034314(Arp2/3 complex-mediated actin nucleation)	GO:0005885(Arp2/3 protein complex),GO:0015629(actin cytoskeleton)	GO:0005515(protein binding)	XP_027237664.1	XP_027237664.1 actin-related protein 2/3 complex subunit 1A-B-like [Penaeus vannamei]	A0A1L8EXB5|AR1AB_XENLA	Actin-related protein 2/3 complex subunit 1A-B OS=Xenopus laevis OX=8355 GN=arpc1a-b PE=3 SV=1
Esin.Scf773.0004	Transcription	-	-	GO:0046982(protein heterodimerization activity)	XP_027222691.1	XP_027222691.1 nuclear transcription factor Y subunit B-4-like isoform X2 [Penaeus vannamei]	Q32KW0|NFYB_BOVIN	Nuclear transcription factor Y subunit beta OS=Bos taurus OX=9913 GN=NFYB PE=2 SV=1
Esin.Scf773.0005	-	-	-	-	XP_027222692.1	XP_027222692.1 uncharacterized protein LOC113814827 [Penaeus vannamei]	-	-
Esin.Scf773.0006	-	-	-	-	RUS74201.1	RUS74201.1 hypothetical protein EGW08_018029 [Elysia chlorotica]	-	-
Esin.Scf773.0007	-	-	-	-	-	-	-	-
Esin.Scf780.0001	General function prediction only	GO:0007186(G-protein coupled receptor signaling pathway)	GO:0016021(integral component of membrane)	GO:0004930(G-protein coupled receptor activity)	XP_312031.5	XP_312031.5 AGAP002881-PA [Anopheles gambiae str. PEST]	Q8IN35|SIFAR_DROME	Neuropeptide SIFamide receptor OS=Drosophila melanogaster OX=7227 GN=SIFaR PE=2 SV=2
Esin.Scf780.0002	-	-	-	-	KFM61834.1	KFM61834.1 RNA-directed DNA polymerase from mobile element jockey, partial [Stegodyphus mimosarum]	-	-
Esin.Scf780.0003	Amino acid transport and metabolism	GO:0006807(nitrogen compound metabolic process)	-	-	EKC20097.1	EKC20097.1 Omega-amidase NIT2-B [Crassostrea gigas]	Q2T9R6|NIT2_BOVIN	Omega-amidase NIT2 OS=Bos taurus OX=9913 GN=NIT2 PE=2 SV=1
Esin.Scf780.0004	Amino acid transport and metabolism	GO:0006807(nitrogen compound metabolic process)	-	-	XP_027235522.1	XP_027235522.1 omega-amidase NIT2-like isoform X2 [Penaeus vannamei]	Q9NQR4|NIT2_HUMAN	Omega-amidase NIT2 OS=Homo sapiens OX=9606 GN=NIT2 PE=1 SV=1
Esin.Scf785.0003	-	-	-	GO:0003676(nucleic acid binding),GO:0004523(RNA-DNA hybrid ribonuclease activity)	KFM64962.1	KFM64962.1 putative RNA-directed DNA polymerase from transposon X-element, partial [Stegodyphus mimosarum]	-	-
Esin.Scf799.0001	-	-	-	-	-	-	-	-
Esin.Scf800.0001	-	-	-	-	-	-	-	-
Esin.Scf800.0002	Transcription	-	-	-	XP_026472884.1	XP_026472884.1 transcription factor BTF3 homolog 4 [Ctenocephalides felis]	Q64152|BTF3_MOUSE	Transcription factor BTF3 OS=Mus musculus OX=10090 GN=Btf3 PE=1 SV=3
Esin.Scf800.0003	-	-	-	GO:0005525(GTP binding)	XP_027218839.1	XP_027218839.1 uncharacterized protein LOC113811319 [Penaeus vannamei]	-	-
Esin.Scf800.0004	-	-	-	-	-	-	-	-
Esin.Scf860.0003	-	-	-	-	-	-	-	-
Esin.Scf981.0002	-	-	-	-	-	-	-	-
