# Supplementary material for: Genomic Insights into Hybridization and Speciation of Mitten Crabs in the Eriocheir Genus
Source: Genomics Proteomics Bioinformatics. 2025 Sep 15;23(6):qzaf079. doi: 10.1093/gpbjnl/qzaf079 (PMC12996911; doi:10.1093/gpbjnl/qzaf079)
Supplement: qzaf079_Supplementary_Data [file qzaf079_supplementary_data.zip › Table S9.xlsx]

## Sheet: Sheet1
Table S9 Functional annotation of the 401 genes that showed highest Fst value (Top 1%) between the Chinese-LR/YeR/YaR, and Japanese-HO mitten crab
Note: KOG, Clusters of orthologous groups for eukaryotic complete genomes; GO, Gene Ontology; KEGG, Kyoto Encyclopedia of Genes and Genomes; NR, Non-redundant protein sequences.
Gene ID	KOG annotation	GO: Biological Process	GO: Cellular Component	GO: Molecular Function	KEGG ortholog	NR protein	NR annotation	SwissProt protein	SwissProt annotation
Esin.Scf220.0001	-	GO:0015074(DNA integration)	-	GO:0003676(nucleic acid binding)	-	ROT75264.1	ROT75264.1 hypothetical protein C7M84_006216 [Penaeus vannamei]	Q7LHG5|YI31B_YEAST	Transposon Ty3-I Gag-Pol polyprotein OS=Saccharomyces cerevisiae (strain ATCC 204508 / S288c) OX=559292 GN=TY3B-I PE=1 SV=2
Esin.Scf10.0019	-	GO:0006260(DNA replication)	-	GO:0000166(nucleotide binding),GO:0003677(DNA binding),GO:0003887(DNA-directed DNA polymerase activity)	-	XP_027231824.1	XP_027231824.1 uncharacterized protein LOC113823394 [Penaeus vannamei]	-	-
Esin.LG15.0207	General function prediction only	GO:0055085(transmembrane transport)	GO:0016021(integral component of membrane)	GO:0022857(transmembrane transporter activity)	K08145 SLC2A8, GLUT8; MFS transporter, SP family, solute carrier family 2 (facilitated glucose transporter), member 8	ROT70358.1	ROT70358.1 Facilitated trehalose transporter Tret1 [Penaeus vannamei]	Q8GXK5|EDL14_ARATH	Sugar transporter ERD6-like 14 OS=Arabidopsis thaliana OX=3702 GN=At4g04750 PE=2 SV=2
Esin.LG05.0211	General function prediction only	GO:0007275(multicellular organism development)	GO:0005634(nucleus)	GO:0003677(DNA binding)	-	CAB51042.1	CAB51042.1 putative transcription factor [Periplaneta americana]	P27610|HMIN_BOMMO	Homeobox protein invected OS=Bombyx mori OX=7091 GN=INV PE=2 SV=1
Esin.LG05.0212	General function prediction only	-	-	GO:0003676(nucleic acid binding),GO:0008270(zinc ion binding)	K13154 ZCRB1; U11/U12 small nuclear ribonucleoprotein 31 kDa protein	XP_027214233.1	XP_027214233.1 zinc finger CCHC-type and RNA-binding motif-containing protein 1-like [Penaeus vannamei]	Q6DJI9|ZCRB1_XENLA	Zinc finger CCHC-type and RNA-binding motif-containing protein 1 OS=Xenopus laevis OX=8355 GN=zcrb1 PE=2 SV=1
Esin.LG31.0141	Signal transduction mechanisms	GO:0007264(small GTPase mediated signal transduction),GO:0007165(signal transduction)	-	GO:0005085(guanyl-nucleotide exchange factor activity)	K17635 RGL1, RGL; ral guanine nucleotide dissociation stimulator-like 1	XP_027232186.1	XP_027232186.1 ral guanine nucleotide dissociation stimulator-like [Penaeus vannamei]	Q6P112|RGL1_DANRE	Ral guanine nucleotide dissociation stimulator-like 1 OS=Danio rerio OX=7955 GN=rgl1 PE=2 SV=1
Esin.LG31.0142	-	-	-	-	-	XP_021939929.1	XP_021939929.1 transmembrane protein 268 isoform X1 [Zootermopsis nevadensis]	-	-
Esin.LG31.0143	-	-	-	-	-	XP_026826724.1	XP_026826724.1 transmembrane protein 268 isoform X2 [Ooceraea biroi]	Q8R239|TM268_MOUSE	Transmembrane protein 268 OS=Mus musculus OX=10090 GN=Tmem268 PE=2 SV=2
Esin.LG31.0144	Signal transduction mechanisms; Posttranslational modification, protein turnover, chaperones	-	-	-	K12181 COPS8, CSN8; COP9 signalosome complex subunit 8	XP_027216725.1	XP_027216725.1 LOW QUALITY PROTEIN: COP9 signalosome complex subunit 8-like [Penaeus vannamei]	Q7ZUZ0|CSN8_DANRE	COP9 signalosome complex subunit 8 OS=Danio rerio OX=7955 GN=cops8 PE=2 SV=1
Esin.LG31.0145	Cell cycle control, cell division, chromosome partitioning	-	-	GO:0005515(protein binding)	K07204 RAPTOR; regulatory associated protein of mTOR	ROT73580.1	ROT73580.1 putative regulatory-associated protein of mTOR [Penaeus vannamei]	Q8K4Q0|RPTOR_MOUSE	Regulatory-associated protein of mTOR OS=Mus musculus OX=10090 GN=Rptor PE=1 SV=1
Esin.LG31.0146	Amino acid transport and metabolism	GO:0006508(proteolysis)	-	GO:0004252(serine-type endopeptidase activity)	-	ROT64281.1	ROT64281.1 trypsin [Penaeus vannamei]	P98073|ENTK_HUMAN	Enteropeptidase OS=Homo sapiens OX=9606 GN=TMPRSS15 PE=1 SV=3
Esin.LG31.0147	Posttranslational modification, protein turnover, chaperones	GO:0006457(protein folding)	-	GO:0005524(ATP binding),GO:0051082(unfolded protein binding)	K09498 CCT6; T-complex protein 1 subunit zeta	XP_027209604.1	XP_027209604.1 T-complex protein 1 subunit zeta-like [Penaeus vannamei]	P80317|TCPZ_MOUSE	T-complex protein 1 subunit zeta OS=Mus musculus OX=10090 GN=Cct6a PE=1 SV=3
Esin.LG31.0148	RNA processing and modification	-	-	GO:0003676(nucleic acid binding)	-	ROT82295.1	ROT82295.1 RNA-binding protein Rsf1 [Penaeus vannamei]	Q24491|RX21_DROME	RNA-binding protein Rsf1 OS=Drosophila melanogaster OX=7227 GN=Rsf1 PE=1 SV=1
Esin.LG31.0121	Translation, ribosomal structure and biogenesis	GO:0008033(tRNA processing)	-	GO:0016740(transferase activity),GO:0016783(sulfurtransferase activity)	K21027 TRMU, SLM3; tRNA-5-taurinomethyluridine 2-sulfurtransferase [EC:2.8.1.14]	XP_027225821.1	XP_027225821.1 mitochondrial tRNA-specific 2-thiouridylase 1-like isoform X1 [Penaeus vannamei]	Q5ZKW0|MTU1_CHICK	Mitochondrial tRNA-specific 2-thiouridylase 1 OS=Gallus gallus OX=9031 GN=TRMU PE=2 SV=1
Esin.LG31.0122	-	-	-	-	-	XP_027237175.1	XP_027237175.1 uncharacterized protein LOC113828405 [Penaeus vannamei]	-	-
Esin.LG31.0096	-	-	-	-	K05030 CLCA3_4; calcium-activated chloride channel regulator 3/4	XP_027206739.1	XP_027206739.1 calcium-activated chloride channel regulator 1-like [Penaeus vannamei]	P54281|CLCA1_BOVIN	Calcium-activated chloride channel regulator 1 OS=Bos taurus OX=9913 PE=1 SV=1
Esin.LG31.0097	Intracellular trafficking, secretion, and vesicular transport; Signal transduction mechanisms	GO:0035556(intracellular signal transduction)	-	GO:0003924(GTPase activity),GO:0005525(GTP binding)	K07928 RAB40; Ras-related protein Rab-40	XP_027214018.1	XP_027214018.1 ras-related protein Rab-40C-like [Penaeus vannamei]	Q96S21|RB40C_HUMAN	Ras-related protein Rab-40C OS=Homo sapiens OX=9606 GN=RAB40C PE=1 SV=1
Esin.LG31.0149	Carbohydrate transport and metabolism	GO:0005975(carbohydrate metabolic process),GO:0006030(chitin metabolic process)	GO:0005576(extracellular region)	GO:0008061(chitin binding)	K01183 E3.2.1.14; chitinase [EC:3.2.1.14]	ACG60512.1	ACG60512.1 chitinase 1 precursor [Scylla serrata]	P36362|CHIT_MANSE	Endochitinase OS=Manduca sexta OX=7130 PE=2 SV=1
Esin.LG31.0123	-	-	-	GO:0005515(protein binding)	-	XP_027226192.1	XP_027226192.1 uncharacterized protein LOC113818215 [Penaeus vannamei]	-	-
Esin.LG46.0040	Cell wall/membrane/envelope biogenesis	GO:0007165(signal transduction)	-	GO:0005515(protein binding)	K10380 ANK; ankyrin	XP_027219012.1	XP_027219012.1 ankyrin-3-like isoform X4 [Penaeus vannamei]	G5E8K5|ANK3_MOUSE	Ankyrin-3 OS=Mus musculus OX=10090 GN=Ank3 PE=1 SV=1
Esin.LG31.0098	Posttranslational modification, protein turnover, chaperones	-	GO:0016020(membrane)	GO:0015018(galactosylgalactosylxylosylprotein 3-beta-glucuronosyltransferase activity)	-	XP_027209600.1	XP_027209600.1 galactosylgalactosylxylosylprotein 3-beta-glucuronosyltransferase S-like isoform X5 [Penaeus vannamei]	Q9VLA1|B3G2S_DROME	Galactosylgalactosylxylosylprotein 3-beta-glucuronosyltransferase S OS=Drosophila melanogaster OX=7227 GN=GlcAT-S PE=1 SV=2
Esin.LG31.0091	Signal transduction mechanisms	-	-	GO:0005509(calcium ion binding),GO:0016787(hydrolase activity)	K13807 PPEF, PPP7C; serine/threonine-protein phosphatase with EF-hands [EC:3.1.3.16]	XP_027210409.1	XP_027210409.1 serine/threonine-protein phosphatase with EF-hands 2-like [Penaeus vannamei]	G5EBX9|PPE_CAEEL	Serine/threonine-protein phosphatase with EF-hands pef-1 OS=Caenorhabditis elegans OX=6239 GN=pef-1 PE=1 SV=1
Esin.LG31.0099	Signal transduction mechanisms	-	-	-	K19933 CADPS; calcium-dependent secretion activator	KDR15617.1	KDR15617.1 Calcium-dependent secretion activator [Zootermopsis nevadensis]	Q9NHE5|CAPS_DROME	Calcium-dependent secretion activator OS=Drosophila melanogaster OX=7227 GN=Cadps PE=1 SV=3
Esin.LG31.0063	Transcription	GO:0006355(regulation of transcription, DNA-templated),GO:0045892(negative regulation of transcription, DNA-templated)	GO:0005634(nucleus)	GO:0140110(transcription regulator activity)	K22388 NAB; NGFI-A-binding protein	ROT66344.1	ROT66344.1 putative NGFI-A-binding protein-like [Penaeus vannamei]	Q15742|NAB2_HUMAN	NGFI-A-binding protein 2 OS=Homo sapiens OX=9606 GN=NAB2 PE=1 SV=1
Esin.Scf1693.0002	Signal transduction mechanisms	-	-	GO:0005509(calcium ion binding)	-	ROT83934.1	ROT83934.1 Multiple epidermal growth factor-like domains 6 [Penaeus vannamei]	Q80V70|MEGF6_MOUSE	Multiple epidermal growth factor-like domains protein 6 OS=Mus musculus OX=10090 GN=Megf6 PE=2 SV=3
Esin.LG31.0014	Intracellular trafficking, secretion, and vesicular transport; Posttranslational modification, protein turnover, chaperones; Carbohydrate transport and metabolism	-	-	-	-	XP_027232074.1	XP_027232074.1 UDP-galactose/UDP-glucose transporter 7-like [Penaeus vannamei]	Q94B65|UTR7_ARATH	UDP-galactose/UDP-glucose transporter 7 OS=Arabidopsis thaliana OX=3702 GN=UTR7 PE=1 SV=1
Esin.LG30.0158	-	-	-	-	-	-	-	-	-
Esin.Scf1693.0001	-	-	-	-	-	ADO22611.1	ADO22611.1 LIM class homeobox transcription factor Lmx [Mnemiopsis leidyi]	-	-
Esin.LG08.0061	Carbohydrate transport and metabolism	-	GO:0016020(membrane)	GO:0004571(mannosyl-oligosaccharide 1,2-alpha-mannosidase activity),GO:0005509(calcium ion binding),GO:0003824(catalytic activity)	K01230 MAN1; mannosyl-oligosaccharide alpha-1,2-mannosidase [EC:3.2.1.113]	XP_027207053.1	XP_027207053.1 mannosyl-oligosaccharide 1,2-alpha-mannosidase IA-like [Penaeus vannamei]	P53624|MA1A1_DROME	Mannosyl-oligosaccharide alpha-1,2-mannosidase IA OS=Drosophila melanogaster OX=7227 GN=alpha-Man-Ia PE=2 SV=2
Esin.LG08.0062	Posttranslational modification, protein turnover, chaperones	GO:0000413(protein peptidyl-prolyl isomerization)	-	GO:0003755(peptidyl-prolyl cis-trans isomerase activity),GO:0003676(nucleic acid binding)	-	XP_027234574.1	XP_027234574.1 uncharacterized protein LOC113825915 [Penaeus vannamei]	P54985|PPIA_BLAGE	Peptidyl-prolyl cis-trans isomerase OS=Blattella germanica OX=6973 GN=CYPA PE=2 SV=1
Esin.LG08.0063	Replication, recombination and repair	GO:0006269(DNA replication, synthesis of RNA primer)	-	GO:0016779(nucleotidyltransferase activity),GO:0003896(DNA primase activity)	K02685 PRI2; DNA primase large subunit [EC:2.7.7.-]	XP_027220113.1	XP_027220113.1 DNA primase large subunit-like isoform X1 [Penaeus vannamei]	P33610|PRI2_MOUSE	DNA primase large subunit OS=Mus musculus OX=10090 GN=Prim2 PE=1 SV=1
Esin.LG08.0064	Function unknown	-	GO:0005743(mitochondrial inner membrane),GO:0061617(MICOS complex)	-	K17784 MINOS1, MOS1; mitochondrial inner membrane organizing system protein 1	XP_002613921.1	XP_002613921.1 hypothetical protein BRAFLDRAFT_283990 [Branchiostoma floridae]	Q7TNS2|MIC10_MOUSE	MICOS complex subunit Mic10 OS=Mus musculus OX=10090 GN=Micos10 PE=1 SV=1
Esin.LG31.0043	Signal transduction mechanisms	GO:0007186(G-protein coupled receptor signaling pathway),GO:0035556(intracellular signal transduction)	-	-	K16449 RGS; regulator of G-protein signaling	XP_027237454.1	XP_027237454.1 LOW QUALITY PROTEIN: regulator of G-protein signaling 7-like [Penaeus vannamei]	O46470|RGS7_BOVIN	Regulator of G-protein signaling 7 OS=Bos taurus OX=9913 GN=RGS7 PE=1 SV=1
Esin.LG31.0044	General function prediction only	GO:0006811(ion transport),GO:0055085(transmembrane transport)	GO:0016020(membrane)	GO:0005515(protein binding),GO:0005216(ion channel activity)	-	XP_027232969.1	XP_027232969.1 transient receptor potential channel pyrexia-like isoform X2 [Penaeus vannamei]	Q9W0T5|PYX_DROME	Transient receptor potential channel pyrexia OS=Drosophila melanogaster OX=7227 GN=pyx PE=2 SV=2
Esin.LG31.0045	-	-	-	-	-	XP_027214549.1	XP_027214549.1 uncharacterized protein LOC113807486 isoform X2 [Penaeus vannamei]	Q7YZA2|Y7065_DROME	Uncharacterized protein CG7065 OS=Drosophila melanogaster OX=7227 GN=CG7065 PE=1 SV=1
Esin.LG31.0027	-	-	-	-	-	ROT81547.1	ROT81547.1 hypothetical protein C7M84_025293 [Penaeus vannamei]	-	-
Esin.LG31.0028	Signal transduction mechanisms	-	-	-	-	-	-	Q8C180|FRS2_MOUSE	Fibroblast growth factor receptor substrate 2 OS=Mus musculus OX=10090 GN=Frs2 PE=1 SV=3
Esin.LG31.0029	Lipid transport and metabolism	-	-	GO:0003824(catalytic activity),GO:0016747(transferase activity, transferring acyl groups other than amino-acyl groups)	K08764 SCP2, SCPX; sterol carrier protein 2 [EC:2.3.1.176]	XP_026286427.1	XP_026286427.1 non-specific lipid-transfer protein [Frankliniella occidentalis]	O62742|NLTP_RABIT	Non-specific lipid-transfer protein OS=Oryctolagus cuniculus OX=9986 GN=SCP2 PE=1 SV=1
Esin.LG30.0147	-	-	-	-	-	-	-	-	-
Esin.LG31.0164	General function prediction only	-	-	-	-	ROT67327.1	ROT67327.1 putative sidestep protein [Penaeus vannamei]	Q6UWL6|KIRR2_HUMAN	Kin of IRRE-like protein 2 OS=Homo sapiens OX=9606 GN=KIRREL2 PE=1 SV=2
Esin.LG31.0092	General function prediction only	-	-	-	K13704 ABHD12; abhydrolase domain-containing protein 12 [EC:3.1.1.23]	XP_027219574.1	XP_027219574.1 monoacylglycerol lipase ABHD12-like [Penaeus vannamei]	Q08C93|ABD12_DANRE	Lysophosphatidylserine lipase ABHD12 OS=Danio rerio OX=7955 GN=abhd12 PE=2 SV=1
Esin.LG15.0208	Cytoskeleton	-	GO:0016459(myosin complex)	GO:0003774(motor activity),GO:0005524(ATP binding),GO:0005515(protein binding)	K16677 DACHS; dachs	XP_027238453.1	XP_027238453.1 unconventional myosin-IXb-like [Penaeus vannamei]	Q17LW0|MYO7A_AEDAE	Myosin-VIIa OS=Aedes aegypti OX=7159 GN=ck PE=3 SV=1
Esin.LG31.0066	Signal transduction mechanisms	GO:0009058(biosynthetic process)	-	GO:0003824(catalytic activity),GO:0030170(pyridoxal phosphate binding)	-	XP_027234423.1	XP_027234423.1 1-aminocyclopropane-1-carboxylate synthase-like protein 1 isoform X1 [Penaeus vannamei]	Q9W698|1A1L1_TAKRU	1-aminocyclopropane-1-carboxylate synthase-like protein 1 OS=Takifugu rubripes OX=31033 GN=accs PE=3 SV=1
Esin.LG05.0139	-	-	-	GO:0005515(protein binding)	-	ENN73139.1	ENN73139.1 hypothetical protein YQE_10194, partial [Dendroctonus ponderosae]	Q9W0K4|BAB2_DROME	Protein bric-a-brac 2 OS=Drosophila melanogaster OX=7227 GN=bab2 PE=1 SV=2
Esin.LG51.0189	-	-	-	-	-	XP_027039722.1	XP_027039722.1 uncharacterized protein LOC113668036 [Pocillopora damicornis]	-	-
Esin.LG15.0145	Inorganic ion transport and metabolism	GO:0006814(sodium ion transport),GO:0006885(regulation of pH),GO:0006812(cation transport),GO:0055085(transmembrane transport)	GO:0016021(integral component of membrane)	GO:0015385(sodium:proton antiporter activity),GO:0015299(solute:proton antiporter activity)	K12041 SLC9A6_7, NHE6_7; solute carrier family 9 (sodium/hydrogen exchanger), member 6/7	XP_027238112.1	XP_027238112.1 sodium/hydrogen exchanger 7-like isoform X1 [Penaeus vannamei]	Q8IVB4|SL9A9_HUMAN	Sodium/hydrogen exchanger 9 OS=Homo sapiens OX=9606 GN=SLC9A9 PE=1 SV=1
Esin.LG15.0146	Function unknown	-	GO:0016021(integral component of membrane)	-	-	XP_027215095.1	XP_027215095.1 transmembrane protein 19-like isoform X2 [Penaeus vannamei]	Q5RF73|TMM19_PONAB	Transmembrane protein 19 OS=Pongo abelii OX=9601 GN=TMEM19 PE=2 SV=1
Esin.LG15.0147	-	-	-	-	-	ROT79011.1	ROT79011.1 hypothetical protein C7M84_002273, partial [Penaeus vannamei]	-	-
Esin.LG15.0148	-	-	-	-	-	XP_027211242.1	XP_027211242.1 mucin-2-like [Penaeus vannamei]	-	-
Esin.LG31.0093	General function prediction only	-	-	-	-	XP_027233563.1	XP_027233563.1 multiple C2 and transmembrane domain-containing protein-like isoform X4 [Penaeus vannamei]	A1ZBD6|MCTP_DROME	Multiple C2 and transmembrane domain-containing protein OS=Drosophila melanogaster OX=7227 GN=Mctp PE=1 SV=3
Esin.LG32.0079	General function prediction only	-	-	-	K07378 NLGN; neuroligin	KDR18954.1	KDR18954.1 Neuroligin-3 [Zootermopsis nevadensis]	Q62889|NLGN3_RAT	Neuroligin-3 OS=Rattus norvegicus OX=10116 GN=Nlgn3 PE=1 SV=1
Esin.Scf1129.0001	General function prediction only	GO:0055085(transmembrane transport)	GO:0016021(integral component of membrane)	GO:0022857(transmembrane transporter activity)	K08145 SLC2A8, GLUT8; MFS transporter, SP family, solute carrier family 2 (facilitated glucose transporter), member 8	ROT66545.1	ROT66545.1 putative facilitated trehalose transporter Tret1-2-like [Penaeus vannamei]	Q8MKK4|TRE12_DROME	Facilitated trehalose transporter Tret1-2 homolog OS=Drosophila melanogaster OX=7227 GN=Tret1-2 PE=2 SV=1
Esin.Scf1129.0002	-	-	-	-	-	-	-	-	-
Esin.LG31.0046	Translation, ribosomal structure and biogenesis	GO:0006412(translation)	GO:0005622(intracellular),GO:0005840(ribosome)	GO:0003735(structural constituent of ribosome)	K02879 RP-L17, MRPL17, rplQ; large subunit ribosomal protein L17	ETN65475.1	ETN65475.1 39S ribosomal protein L17, mitochondrial [Anopheles darlingi]	Q9D8P4|RM17_MOUSE	39S ribosomal protein L17, mitochondrial OS=Mus musculus OX=10090 GN=Mrpl17 PE=1 SV=1
Esin.LG21.0204	General function prediction only	-	-	-	-	AYD41581.1	AYD41581.1 angiopoietin-2-like protein, partial [Procambarus clarkii]	Q0P4P2|FBCD1_XENTR	Fibrinogen C domain-containing protein 1 OS=Xenopus tropicalis OX=8364 GN=fibcd1 PE=2 SV=1
Esin.LG21.0205	Signal transduction mechanisms	GO:0006468(protein phosphorylation)	-	GO:0004672(protein kinase activity),GO:0005524(ATP binding)	K04428 MAP3K4, MEKK4; mitogen-activated protein kinase kinase kinase 4 [EC:2.7.11.25]	ROT78070.1	ROT78070.1 Mitogen-activated protein kinase kinase kinase 4 [Penaeus vannamei]	Q9Y6R4|M3K4_HUMAN	Mitogen-activated protein kinase kinase kinase 4 OS=Homo sapiens OX=9606 GN=MAP3K4 PE=1 SV=2
Esin.LG21.0206	Posttranslational modification, protein turnover, chaperones	GO:0006511(ubiquitin-dependent protein catabolic process),GO:0016579(protein deubiquitination)	GO:0005622(intracellular)	GO:0004843(thiol-dependent ubiquitin-specific protease activity)	K05610 UCHL5, UCH37; ubiquitin carboxyl-terminal hydrolase L5 [EC:3.4.19.12]	AYA62525.1	AYA62525.1 ubiquitin carboxyl-terminal hydrolase isozyme L5 [Penaeus vannamei]	Q9WUP7|UCHL5_MOUSE	Ubiquitin carboxyl-terminal hydrolase isozyme L5 OS=Mus musculus OX=10090 GN=Uchl5 PE=1 SV=2
Esin.LG26.0075	Carbohydrate transport and metabolism	GO:0005975(carbohydrate metabolic process),GO:0006030(chitin metabolic process)	GO:0005576(extracellular region)	GO:0008061(chitin binding)	K01183 E3.2.1.14; chitinase [EC:3.2.1.14]	XP_021928037.1	XP_021928037.1 endochitinase-like isoform X1 [Zootermopsis nevadensis]	P36362|CHIT_MANSE	Endochitinase OS=Manduca sexta OX=7130 PE=2 SV=1
Esin.LG31.0094	-	-	-	-	-	-	-	-	-
Esin.LG31.0095	General function prediction only	-	-	-	-	XP_027233560.1	XP_027233560.1 multiple C2 and transmembrane domain-containing protein-like isoform X1 [Penaeus vannamei]	A1ZBD6|MCTP_DROME	Multiple C2 and transmembrane domain-containing protein OS=Drosophila melanogaster OX=7227 GN=Mctp PE=1 SV=3
Esin.LG15.0149	General function prediction only	GO:0055085(transmembrane transport)	GO:0016021(integral component of membrane)	GO:0022857(transmembrane transporter activity)	K08145 SLC2A8, GLUT8; MFS transporter, SP family, solute carrier family 2 (facilitated glucose transporter), member 8	XP_027221316.1	XP_027221316.1 facilitated trehalose transporter Tret1-like [Penaeus vannamei]	A9ZSY2|TRET1_APILI	Facilitated trehalose transporter Tret1 OS=Apis mellifera ligustica OX=7469 GN=Tret1 PE=1 SV=1
Esin.LG15.0150	-	-	-	GO:0042302(structural constituent of cuticle)	-	XP_027216556.1	XP_027216556.1 cuticle protein CP14.6-like [Penaeus vannamei]	O02387|CU17_BOMMO	Larval cuticle protein LCP-17 OS=Bombyx mori OX=7091 GN=LCP17 PE=2 SV=1
Esin.LG31.0047	Signal transduction mechanisms	GO:0034220(ion transmembrane transport),GO:0006811(ion transport)	GO:0016021(integral component of membrane)	GO:0004888(transmembrane signaling receptor activity),GO:0005216(ion channel activity),GO:0005230(extracellular ligand-gated ion channel activity)	-	XP_027239429.1	XP_027239429.1 glycine receptor subunit alpha-4-like [Penaeus vannamei]	P22771|GLRA2_RAT	Glycine receptor subunit alpha-2 OS=Rattus norvegicus OX=10116 GN=Glra2 PE=1 SV=1
Esin.Scf3.0011	Chromatin structure and dynamics	-	GO:0000786(nucleosome)	GO:0003677(DNA binding),GO:0046982(protein heterodimerization activity)	K11253 H3; histone H3	XP_026071600.1	XP_026071600.1 histone H3-like [Carassius auratus]	P84239|H3_URECA	Histone H3 OS=Urechis caupo OX=6431 PE=1 SV=2
Esin.Scf3.0012	General function prediction only	-	-	-	-	XP_027236871.1	XP_027236871.1 uncharacterized protein LOC113828132 [Penaeus vannamei]	P16425|Y2R2_DROME	Putative 115 kDa protein in type-1 retrotransposable element R1DM OS=Drosophila melanogaster OX=7227 GN=R1A1-element\ORF2 PE=4 SV=1
Esin.LG30.0166	-	-	-	-	-	-	-	-	-
Esin.LG04.0101	Replication, recombination and repair	GO:0006260(DNA replication)	GO:0000808(origin recognition complex),GO:0005634(nucleus)	-	K02604 ORC2; origin recognition complex subunit 2	XP_027218256.1	XP_027218256.1 origin recognition complex subunit 2-like [Penaeus vannamei]	Q24168|ORC2_DROME	Origin recognition complex subunit 2 OS=Drosophila melanogaster OX=7227 GN=Orc2 PE=1 SV=2
Esin.LG04.0102	Posttranslational modification, protein turnover, chaperones	-	-	-	K09575 FKBP9_10; FK506-binding protein 9/10 [EC:5.2.1.8]	XP_027231925.1	XP_027231925.1 peptidyl-prolyl cis-trans isomerase FKBP10-like [Penaeus vannamei]	Q61576|FKB10_MOUSE	Peptidyl-prolyl cis-trans isomerase FKBP10 OS=Mus musculus OX=10090 GN=Fkbp10 PE=1 SV=2
Esin.LG15.0158	-	-	-	-	-	XP_027220603.1	XP_027220603.1 uncharacterized protein LOC113812883 [Penaeus vannamei]	Q9R069|BCAM_MOUSE	Basal cell adhesion molecule OS=Mus musculus OX=10090 GN=Bcam PE=1 SV=1
Esin.LG29.0208	-	-	-	GO:0003676(nucleic acid binding)	-	XP_027224747.1	XP_027224747.1 ecto-NOX disulfide-thiol exchanger 2-like [Penaeus vannamei]	Q8BHR2|ENOX1_MOUSE	Ecto-NOX disulfide-thiol exchanger 1 OS=Mus musculus OX=10090 GN=Enox1 PE=2 SV=1
Esin.LG29.0209	-	-	-	-	-	-	-	-	-
Esin.LG29.0210	-	-	-	GO:0005515(protein binding)	-	XP_027231932.1	XP_027231932.1 activating transcription factor 7-interacting protein 1-like isoform X2 [Penaeus vannamei]	Q6VMQ6|MCAF1_HUMAN	Activating transcription factor 7-interacting protein 1 OS=Homo sapiens OX=9606 GN=ATF7IP PE=1 SV=3
Esin.LG29.0211	-	-	-	-	-	ROT73391.1	ROT73391.1 hypothetical protein C7M84_008163 [Penaeus vannamei]	-	-
Esin.LG15.0153	Inorganic ion transport and metabolism; Amino acid transport and metabolism; Signal transduction mechanisms	-	-	-	K05213 GRIN3A; glutamate receptor ionotropic, NMDA 3A	XP_027226114.1	XP_027226114.1 glutamate receptor ionotropic, NMDA 3A-like [Penaeus vannamei]	Q8TCU5|NMD3A_HUMAN	Glutamate receptor ionotropic, NMDA 3A OS=Homo sapiens OX=9606 GN=GRIN3A PE=1 SV=2
Esin.LG15.0154	-	-	-	-	-	-	-	-	-
Esin.LG31.0067	Carbohydrate transport and metabolism	-	-	GO:0004807(triose-phosphate isomerase activity),GO:0003824(catalytic activity)	K01803 TPI, tpiA; triosephosphate isomerase (TIM) [EC:5.3.1.1]	XP_027207612.1	XP_027207612.1 triosephosphate isomerase A-like [Penaeus vannamei]	P00940|TPIS_CHICK	Triosephosphate isomerase OS=Gallus gallus OX=9031 GN=TPI1 PE=1 SV=2
Esin.LG31.0108	RNA processing and modification; Signal transduction mechanisms	-	-	GO:0003723(RNA binding)	K20100 YTHDC1; YTH domain-containing protein 1	XP_027211897.1	XP_027211897.1 uncharacterized protein LOC113805147 [Penaeus vannamei]	Q9VZQ1|YTDC1_DROME	YTH domain-containing protein 1 OS=Drosophila melanogaster OX=7227 GN=Ythdc1 PE=2 SV=2
Esin.LG31.0109	Posttranslational modification, protein turnover, chaperones	GO:0000413(protein peptidyl-prolyl isomerization)	-	GO:0003755(peptidyl-prolyl cis-trans isomerase activity)	K09567 PPIH, CYPH; peptidyl-prolyl isomerase H (cyclophilin H) [EC:5.2.1.8]	XP_027237722.1	XP_027237722.1 peptidyl-prolyl cis-trans isomerase H-like [Penaeus vannamei]	O43447|PPIH_HUMAN	Peptidyl-prolyl cis-trans isomerase H OS=Homo sapiens OX=9606 GN=PPIH PE=1 SV=1
Esin.LG31.0110	-	-	-	-	-	XP_027224681.1	XP_027224681.1 uncharacterized protein LOC113816893 isoform X2 [Penaeus vannamei]	-	-
Esin.LG31.0111	Signal transduction mechanisms	GO:0035023(regulation of Rho protein signal transduction)	-	GO:0005089(Rho guanyl-nucleotide exchange factor activity)	-	XP_027228855.1	XP_027228855.1 uncharacterized protein LOC113820712 [Penaeus vannamei]	Q9TW28|MYOM_DICDI	Myosin-M heavy chain OS=Dictyostelium discoideum OX=44689 GN=myoM PE=1 SV=1
Esin.LG15.0130	-	-	-	-	-	XP_005111645.1	XP_005111645.1 PREDICTED: dentin sialophosphoprotein-like [Aplysia californica]	-	-
Esin.LG31.0037	Lipid transport and metabolism	GO:0008654(phospholipid biosynthetic process)	GO:0005739(mitochondrion)	GO:0004609(phosphatidylserine decarboxylase activity)	K01613 psd, PISD; phosphatidylserine decarboxylase [EC:4.1.1.65]	XP_027216200.1	XP_027216200.1 phosphatidylserine decarboxylase proenzyme, mitochondrial-like isoform X1 [Penaeus vannamei]	Q5R8I8|PISD_PONAB	Phosphatidylserine decarboxylase proenzyme, mitochondrial OS=Pongo abelii OX=9601 GN=PISD PE=2 SV=1
Esin.LG31.0038	Lipid transport and metabolism	-	-	-	K20463 OSBPL3_6_7, ORP3_6_7; oxysterol-binding protein-related protein 3/6/7	XP_027235981.1	XP_027235981.1 oxysterol-binding protein-related protein 3-like [Penaeus vannamei]	Q8BXR9|OSBL6_MOUSE	Oxysterol-binding protein-related protein 6 OS=Mus musculus OX=10090 GN=Osbpl6 PE=1 SV=1
Esin.LG31.0039	-	-	-	-	-	-	-	-	-
Esin.LG31.0040	-	-	-	-	-	KFV01305.1	KFV01305.1 hypothetical protein N340_00379, partial [Tauraco erythrolophus]	-	-
Esin.LG31.0041	-	-	-	-	K22037 inx, zpg, ogre, shakB; innexin	AIT97135.1	AIT97135.1 innexin 3, partial [Homarus americanus]	Q9V427|INX2_DROME	Innexin inx2 OS=Drosophila melanogaster OX=7227 GN=Inx2 PE=1 SV=1
Esin.LG15.0209	-	-	-	GO:0003723(RNA binding),GO:0003676(nucleic acid binding)	K15516 FMR; fragile X mental retardation protein	XP_027215505.1	XP_027215505.1 synaptic functional regulator FMR1-like [Penaeus vannamei]	Q9NFU0|FMR1_DROME	Synaptic functional regulator FMR1 OS=Drosophila melanogaster OX=7227 GN=Fmr1 PE=1 SV=1
Esin.LG15.0164	Transcription	GO:0006355(regulation of transcription, DNA-templated)	-	GO:0003700(DNA-binding transcription factor activity),GO:0043565(sequence-specific DNA binding),GO:0003677(DNA binding)	K09368 POU6F; POU domain transcription factor, class 6	XP_026327526.1	XP_026327526.1 POU domain, class 6, transcription factor 2 isoform X6 [Hyposmocoma kahamanoa]	Q8BJI4|PO6F2_MOUSE	POU domain, class 6, transcription factor 2 OS=Mus musculus OX=10090 GN=Pou6f2 PE=2 SV=1
Esin.LG12.0116	-	-	-	-	-	XP_027222003.1	XP_027222003.1 flagellar radial spoke protein 2-like [Penaeus vannamei]	-	-
Esin.LG12.0117	Extracellular structures; Defense mechanisms	-	-	-	-	-	-	O88799|ZAN_MOUSE	Zonadhesin OS=Mus musculus OX=10090 GN=Zan PE=1 SV=1
Esin.LG12.0118	Inorganic ion transport and metabolism; Amino acid transport and metabolism; Signal transduction mechanisms	-	GO:0016020(membrane)	GO:0004970(ionotropic glutamate receptor activity)	K05313 GRIN; glutamate receptor, ionotropic, invertebrate	ROT65058.1	ROT65058.1 putative glutamate receptor ionotropic, delta-2 [Penaeus vannamei]	Q63226|GRID2_RAT	Glutamate receptor ionotropic, delta-2 OS=Rattus norvegicus OX=10116 GN=Grid2 PE=1 SV=2
Esin.LG15.0116	-	-	-	-	-	-	-	-	-
Esin.LG43.0119	-	-	-	-	-	XP_027216450.1	XP_027216450.1 uncharacterized protein LOC113809151 [Penaeus vannamei]	-	-
Esin.LG43.0120	General function prediction only	-	-	GO:0003676(nucleic acid binding)	K09228 KRAB; KRAB domain-containing zinc finger protein	XP_027223081.1	XP_027223081.1 uncharacterized protein LOC113815214 [Penaeus vannamei]	P17020|ZNF16_HUMAN	Zinc finger protein 16 OS=Homo sapiens OX=9606 GN=ZNF16 PE=1 SV=3
Esin.LG43.0121	General function prediction only	GO:0007264(small GTPase mediated signal transduction)	GO:0005622(intracellular)	GO:0005525(GTP binding),GO:0003924(GTPase activity)	K04392 RAC1; Ras-related C3 botulinum toxin substrate 1	XP_026274539.1	XP_026274539.1 ras-related C3 botulinum toxin substrate 1 [Frankliniella occidentalis]	Q6RUV5|RAC1_RAT	Ras-related C3 botulinum toxin substrate 1 OS=Rattus norvegicus OX=10116 GN=Rac1 PE=1 SV=1
Esin.LG31.0026	Function unknown	-	-	-	-	XP_027210014.1	XP_027210014.1 proton channel OtopLc-like isoform X1 [Penaeus vannamei]	B7Z0W9|OTOP_DROME	Proton channel OtopLc OS=Drosophila melanogaster OX=7227 GN=OtopLc PE=3 SV=2
Esin.LG21.0207	Cytoskeleton; Intracellular trafficking, secretion, and vesicular transport; Cell cycle control, cell division, chromosome partitioning	-	-	GO:0035091(phosphatidylinositol binding)	K17926 SNX14; sorting nexin-14	XP_027207561.1	XP_027207561.1 sorting nexin-14-like isoform X2 [Penaeus vannamei]	Q5R903|SNX14_PONAB	Sorting nexin-14 OS=Pongo abelii OX=9601 GN=SNX14 PE=2 SV=1
Esin.Scf1578.0001	-	-	-	GO:0003676(nucleic acid binding),GO:0004523(RNA-DNA hybrid ribonuclease activity)	-	AEI88055.1	AEI88055.1 pol-like protein, partial [Scylla paramamosain]	-	-
Esin.LG31.0103	Transcription ; Replication, recombination and repair	-	-	GO:0005524(ATP binding)	K15173 TTF2; transcription termination factor 2 [EC:3.6.4.-]	XP_027232983.1	XP_027232983.1 transcription termination factor 2-like [Penaeus vannamei]	Q5NC05|TTF2_MOUSE	Transcription termination factor 2 OS=Mus musculus OX=10090 GN=Ttf2 PE=1 SV=2
Esin.LG15.0212	Signal transduction mechanisms	-	-	-	-	XP_027223263.1	XP_027223263.1 lachesin-like, partial [Penaeus vannamei]	Q58DA5|NTRI_BOVIN	Neurotrimin OS=Bos taurus OX=9913 GN=NTM PE=2 SV=1
Esin.LG15.0213	General function prediction only	GO:0007186(G-protein coupled receptor signaling pathway)	GO:0016021(integral component of membrane)	GO:0004930(G-protein coupled receptor activity)	-	XP_027211255.1	XP_027211255.1 adenosine receptor A1-like [Penaeus vannamei]	-	-
Esin.LG30.0159	-	-	-	-	-	-	-	-	-
Esin.LG15.0122	Secondary metabolites biosynthesis, transport and catabolism	GO:0055114(oxidation-reduction process)	-	GO:0005506(iron ion binding),GO:0016705(oxidoreductase activity, acting on paired donors, with incorporation or reduction of molecular oxygen),GO:0020037(heme binding),GO:0004497(monooxygenase activity)	K14999 CYP6; cytochrome P450 family 6 [EC:1.14.-.-]	ROT79406.1	ROT79406.1 putative cytochrome P450 monooxygenase isoform X1 [Penaeus vannamei]	O70537|CP3AV_MESAU	Cytochrome P450 3A31 OS=Mesocricetus auratus OX=10036 GN=CYP3A31 PE=2 SV=1
Esin.LG15.0123	Secondary metabolites biosynthesis, transport and catabolism	GO:0055114(oxidation-reduction process)	-	GO:0005506(iron ion binding),GO:0016705(oxidoreductase activity, acting on paired donors, with incorporation or reduction of molecular oxygen),GO:0020037(heme binding)	K07424 CYP3A; cytochrome P450 family 3 subfamily A [EC:1.14.14.1]	XP_027231155.1	XP_027231155.1 cytochrome P450 3A1-like isoform X2 [Penaeus vannamei]	Q964T2|CP9E2_BLAGE	Cytochrome P450 9e2 OS=Blattella germanica OX=6973 GN=CYP9E2 PE=2 SV=1
Esin.LG15.0124	General function prediction only	-	-	-	-	XP_027212358.1	XP_027212358.1 uncharacterized protein LOC113805543 [Penaeus vannamei]	-	-
Esin.LG30.0160	-	-	-	-	-	-	-	-	-
Esin.LG31.0025	-	-	-	GO:0005515(protein binding)	-	XP_027236142.1	XP_027236142.1 uncharacterized protein LOC113827458 isoform X2 [Penaeus vannamei]	Q5BK24|CH076_RAT	Uncharacterized protein C8orf76 homolog OS=Rattus norvegicus OX=10116 PE=2 SV=1
Esin.LG15.0121	-	-	-	GO:0005515(protein binding)	-	ROT69524.1	ROT69524.1 Ubiquitin-associated protein 1 [Penaeus vannamei]	Q9NZ09|UBAP1_HUMAN	Ubiquitin-associated protein 1 OS=Homo sapiens OX=9606 GN=UBAP1 PE=1 SV=1
Esin.LG31.0036	-	-	-	-	-	-	-	-	-
Esin.LG15.0219	General function prediction only	-	-	GO:0003676(nucleic acid binding)	K09207 KLF6_7; krueppel-like factor 6/7	EFN71029.1	EFN71029.1 Krueppel-like factor 7, partial [Camponotus floridanus]	O08584|KLF6_MOUSE	Krueppel-like factor 6 OS=Mus musculus OX=10090 GN=Klf6 PE=2 SV=3
Esin.LG31.0068	Carbohydrate transport and metabolism	-	-	GO:0004807(triose-phosphate isomerase activity),GO:0003824(catalytic activity)	K01803 TPI, tpiA; triosephosphate isomerase (TIM) [EC:5.3.1.1]	XP_027207612.1	XP_027207612.1 triosephosphate isomerase A-like [Penaeus vannamei]	Q90XG0|TPISB_DANRE	Triosephosphate isomerase B OS=Danio rerio OX=7955 GN=tpi1b PE=2 SV=1
Esin.LG31.0069	Carbohydrate transport and metabolism	-	-	GO:0003824(catalytic activity),GO:0004807(triose-phosphate isomerase activity)	K01803 TPI, tpiA; triosephosphate isomerase (TIM) [EC:5.3.1.1]	XP_027207612.1	XP_027207612.1 triosephosphate isomerase A-like [Penaeus vannamei]	Q90XG0|TPISB_DANRE	Triosephosphate isomerase B OS=Danio rerio OX=7955 GN=tpi1b PE=2 SV=1
Esin.LG15.0184	Transcription	-	-	-	K09267 SOX1S; transcription factor SOX1/3/14/21 (SOX group B)	XP_027217631.1	XP_027217631.1 transcription factor SOX-14-like [Penaeus vannamei]	Q6RVD7|SX21B_DANRE	Transcription factor Sox-21-B OS=Danio rerio OX=7955 GN=sox21b PE=2 SV=1
Esin.LG15.0185	-	-	-	-	-	RUS73279.1	RUS73279.1 hypothetical protein EGW08_018952 [Elysia chlorotica]	-	-
Esin.LG08.0197	-	-	GO:0016020(membrane)	GO:0005509(calcium ion binding)	K16506 FAT1_2_3; protocadherin Fat 1/2/3	ROT68422.1	ROT68422.1 hypothetical protein C7M84_013426, partial [Penaeus vannamei]	-	-
Esin.LG15.0228	Lipid transport and metabolism	-	-	-	-	XP_027215175.1	XP_027215175.1 inactive hydroxysteroid dehydrogenase-like protein 1 [Penaeus vannamei]	A5PJF6|HSDL1_BOVIN	Inactive hydroxysteroid dehydrogenase-like protein 1 OS=Bos taurus OX=9913 GN=HSDL1 PE=2 SV=1
Esin.LG15.0229	Lipid transport and metabolism	-	-	-	-	XP_027215175.1	XP_027215175.1 inactive hydroxysteroid dehydrogenase-like protein 1 [Penaeus vannamei]	A5PJF6|HSDL1_BOVIN	Inactive hydroxysteroid dehydrogenase-like protein 1 OS=Bos taurus OX=9913 GN=HSDL1 PE=2 SV=1
Esin.LG15.0230	-	-	-	-	-	XP_027215844.1	XP_027215844.1 fibrous sheath CABYR-binding protein-like [Penaeus vannamei]	-	-
Esin.LG31.0034	Amino acid transport and metabolism	GO:0006508(proteolysis)	-	GO:0004181(metallocarboxypeptidase activity),GO:0008270(zinc ion binding)	-	XP_002428542.1	XP_002428542.1 conserved hypothetical protein [Pediculus humanus corporis]	E1C3P4|CBPC1_CHICK	Cytosolic carboxypeptidase 1 OS=Gallus gallus OX=9031 GN=AGTPBP1 PE=3 SV=1
Esin.LG31.0035	-	-	-	-	-	ROT80422.1	ROT80422.1 putative protein piccolo isoform X1 [Penaeus vannamei]	Q50365|HMW1_MYCPN	Cytadherence high molecular weight protein 1 OS=Mycoplasma pneumoniae (strain ATCC 29342 / M129) OX=272634 GN=hmw1 PE=1 SV=1
Esin.LG19.0103	General function prediction only	GO:0015074(DNA integration)	-	GO:0003676(nucleic acid binding)	-	ROT64980.1	ROT64980.1 hypothetical protein C7M84_017070 [Penaeus vannamei]	Q99315|YG31B_YEAST	Transposon Ty3-G Gag-Pol polyprotein OS=Saccharomyces cerevisiae (strain ATCC 204508 / S288c) OX=559292 GN=TY3B-G PE=1 SV=3
Esin.LG19.0104	-	-	-	-	K04501 SMAD4; mothers against decapentaplegic homolog 4	-	-	-	-
Esin.LG19.0105	-	-	-	-	-	-	-	-	-
Esin.LG15.0199	General function prediction only	-	-	-	-	XP_027209151.1	XP_027209151.1 protein seele-like [Penaeus vannamei]	Q9QXT0|CNPY2_MOUSE	Protein canopy homolog 2 OS=Mus musculus OX=10090 GN=Cnpy2 PE=1 SV=1
Esin.LG15.0200	-	-	-	-	-	ROT74116.1	ROT74116.1 vitelline membrane outer layer 1-like protein [Penaeus vannamei]	P41366|VMO1_CHICK	Vitelline membrane outer layer protein 1 OS=Gallus gallus OX=9031 GN=VMO1 PE=1 SV=1
Esin.LG15.0201	Signal transduction mechanisms	GO:0006811(ion transport),GO:0034220(ion transmembrane transport)	GO:0016021(integral component of membrane),GO:0016020(membrane)	GO:0005230(extracellular ligand-gated ion channel activity),GO:0004888(transmembrane signaling receptor activity),GO:0005216(ion channel activity),GO:0004890(GABA-A receptor activity)	K05175 GABRA; gamma-aminobutyric acid receptor subunit alpha	XP_027218549.1	XP_027218549.1 gamma-aminobutyric acid receptor alpha-like [Penaeus vannamei]	P16305|GBRA6_MOUSE	Gamma-aminobutyric acid receptor subunit alpha-6 OS=Mus musculus OX=10090 GN=Gabra6 PE=1 SV=3
Esin.LG15.0202	Translation, ribosomal structure and biogenesis	GO:0006412(translation)	GO:0005840(ribosome)	GO:0005515(protein binding),GO:0003735(structural constituent of ribosome)	K02977 RP-S27Ae, RPS27A; small subunit ribosomal protein S27Ae	ADF45325.1	ADF45325.1 ubiquitin/ribosomal S27 fusion protein 1 [Eriocheir sinensis]	P62979|RS27A_HUMAN	Ubiquitin-40S ribosomal protein S27a OS=Homo sapiens OX=9606 GN=RPS27A PE=1 SV=2
Esin.LG15.0203	General function prediction only	-	-	-	K14842 NSA2; ribosome biogenesis protein NSA2	XP_027222748.1	XP_027222748.1 ribosome biogenesis protein NSA2 homolog [Penaeus vannamei]	Q9CR47|NSA2_MOUSE	Ribosome biogenesis protein NSA2 homolog OS=Mus musculus OX=10090 GN=Nsa2 PE=2 SV=1
Esin.LG15.0204	-	-	GO:0000124(SAGA complex)	GO:0003712(transcription coregulator activity)	K21245 SUPT20H; transcription factor SPT20 homolog	XP_027222742.1	XP_027222742.1 transcription factor SPT20 homolog isoform X1 [Penaeus vannamei]	Q7TT00|SP20H_MOUSE	Transcription factor SPT20 homolog OS=Mus musculus OX=10090 GN=Supt20h PE=1 SV=1
Esin.LG15.0186	Transcription	-	-	-	K09267 SOX1S; transcription factor SOX1/3/14/21 (SOX group B)	XP_027237630.1	XP_027237630.1 transcription factor Sox-2-like isoform X2 [Penaeus vannamei]	B0ZTE2|SOX14_XENLA	Transcription factor Sox-14 OS=Xenopus laevis OX=8355 GN=sox14 PE=2 SV=1
Esin.LG30.0161	-	-	-	-	-	XP_009029097.1	XP_009029097.1 hypothetical protein HELRODRAFT_164914 [Helobdella robusta]	-	-
Esin.LG18.0061	General function prediction only	-	GO:0005856(cytoskeleton)	GO:0008092(cytoskeletal protein binding)	-	XP_027235913.1	XP_027235913.1 FERM domain-containing protein 5-like [Penaeus vannamei]	Q8BHD4|FRMD3_MOUSE	FERM domain-containing protein 3 OS=Mus musculus OX=10090 GN=Frmd3 PE=2 SV=1
Esin.LG18.0062	-	-	-	-	-	XP_027235910.1	XP_027235910.1 uncharacterized protein LOC113827213 [Penaeus vannamei]	A1XQR7|MIC13_PIG	MICOS complex subunit MIC13 OS=Sus scrofa OX=9823 GN=MICOS13 PE=3 SV=1
Esin.LG18.0063	-	-	-	-	-	ROT70059.1	ROT70059.1 hypothetical protein C7M84_011682 [Penaeus vannamei]	-	-
Esin.LG31.0024	Signal transduction mechanisms	GO:0006468(protein phosphorylation)	-	GO:0004713(protein tyrosine kinase activity),GO:0005515(protein binding),GO:0004672(protein kinase activity),GO:0005524(ATP binding)	K07364 TEC; tyrosine-protein kinase Tec [EC:2.7.10.2]	XP_027207038.1	XP_027207038.1 tyrosine-protein kinase Btk29A-like isoform X2 [Penaeus vannamei]	P08630|BTKL_DROME	Tyrosine-protein kinase Btk29A OS=Drosophila melanogaster OX=7227 GN=Btk29A PE=2 SV=2
Esin.LG31.0075	-	-	-	-	-	ROT79015.1	ROT79015.1 hypothetical protein C7M84_002268 [Penaeus vannamei]	-	-
Esin.LG31.0076	Carbohydrate transport and metabolism	GO:0055114(oxidation-reduction process),GO:0006006(glucose metabolic process)	-	GO:0016620(oxidoreductase activity, acting on the aldehyde or oxo group of donors, NAD or NADP as acceptor),GO:0050661(NADP binding),GO:0051287(NAD binding)	K00134 GAPDH, gapA; glyceraldehyde 3-phosphate dehydrogenase [EC:1.2.1.12]	ADH43624.1	ADH43624.1 glyceraldehyde 3-phosphate dehydrogenase [Eriocheir sinensis]	P56649|G3P_PANVR	Glyceraldehyde-3-phosphate dehydrogenase OS=Panulirus versicolor OX=150436 PE=1 SV=1
Esin.LG31.0077	Energy production and conversion	-	-	-	K15104 SLC25A11, OGC; solute carrier family 25 (mitochondrial oxoglutarate transporter), member 11	ROT79017.1	ROT79017.1 Mitochondrial 2-oxoglutarate/malate carrier protein [Penaeus vannamei]	Q02978|M2OM_HUMAN	Mitochondrial 2-oxoglutarate/malate carrier protein OS=Homo sapiens OX=9606 GN=SLC25A11 PE=1 SV=3
Esin.LG31.0078	Function unknown	GO:0006487(protein N-linked glycosylation)	GO:0034998(oligosaccharyltransferase I complex)	-	-	XP_027217075.1	XP_027217075.1 transmembrane protein 258-like [Penaeus vannamei]	P61166|TM258_MOUSE	Transmembrane protein 258 OS=Mus musculus OX=10090 GN=Tmem258 PE=1 SV=1
Esin.LG31.0079	Signal transduction mechanisms	-	-	-	K06233 LRP2; low density lipoprotein-related protein 2	ROT80379.1	ROT80379.1 hypothetical protein C7M84_000875 [Penaeus vannamei]	C0HL13|LRP2_PIG	Low-density lipoprotein receptor-related protein 2 OS=Sus scrofa OX=9823 GN=LRP2 PE=1 SV=1
Esin.LG31.0080	Posttranslational modification, protein turnover, chaperones	-	-	-	K13960 UBE2T, HSPC150; ubiquitin-conjugating enzyme E2 T [EC:2.3.2.23]	XP_027213732.1	XP_027213732.1 ubiquitin-conjugating enzyme E2 T-like [Penaeus vannamei]	Q7ZY08|UBE2T_XENLA	Ubiquitin-conjugating enzyme E2 T OS=Xenopus laevis OX=8355 GN=ube2t PE=2 SV=1
Esin.LG31.0081	Cytoskeleton	-	-	GO:0003779(actin binding),GO:0005543(phospholipid binding)	K04559 HIP1; huntingtin interacting protein 1	XP_027230135.1	XP_027230135.1 huntingtin-interacting protein 1-like [Penaeus vannamei]	O75146|HIP1R_HUMAN	Huntingtin-interacting protein 1-related protein OS=Homo sapiens OX=9606 GN=HIP1R PE=1 SV=2
Esin.LG15.0151	General function prediction only	-	GO:0016021(integral component of membrane)	-	K17353 TSPAN18; tetraspanin-18	XP_027224920.1	XP_027224920.1 tetraspanin-18-like [Penaeus vannamei]	Q99J59|TSN1_MOUSE	Tetraspanin-1 OS=Mus musculus OX=10090 GN=Tspan1 PE=2 SV=1
Esin.LG15.0152	-	-	-	-	-	ROT66848.1	ROT66848.1 hypothetical protein C7M84_015092 [Penaeus vannamei]	-	-
Esin.LG15.0210	Intracellular trafficking, secretion, and vesicular transport; Signal transduction mechanisms	-	-	-	K19915 SYT17; synaptotagmin-17	XP_027211659.1	XP_027211659.1 uncharacterized protein LOC113804942 [Penaeus vannamei]	Q9BQS2|SYT15_HUMAN	Synaptotagmin-15 OS=Homo sapiens OX=9606 GN=SYT15 PE=2 SV=3
Esin.LG15.0211	Function unknown	-	-	-	-	XP_027228119.1	XP_027228119.1 transmembrane protein 205-like [Penaeus vannamei]	A1L2F6|TM205_DANRE	Transmembrane protein 205 OS=Danio rerio OX=7955 GN=tmem205 PE=2 SV=1
Esin.LG15.0133	General function prediction only	GO:0006979(response to oxidative stress),GO:0055114(oxidation-reduction process)	-	GO:0004601(peroxidase activity),GO:0020037(heme binding)	-	XP_027222616.1	XP_027222616.1 LOW QUALITY PROTEIN: chorion peroxidase-like [Penaeus vannamei]	Q3UQ28|PXDN_MOUSE	Peroxidasin homolog OS=Mus musculus OX=10090 GN=Pxdn PE=1 SV=2
Esin.LG21.0191	-	-	GO:0030133(transport vesicle),GO:0031083(BLOC-1 complex)	-	K20187 BLOC1S5; biogenesis of lysosome-related organelles complex 1 subunit 5	XP_027215830.1	XP_027215830.1 biogenesis of lysosome-related organelles complex 1 subunit 5-like isoform X2 [Penaeus vannamei]	Q5ZK77|BL1S5_CHICK	Biogenesis of lysosome-related organelles complex 1 subunit 5 OS=Gallus gallus OX=9031 GN=BLOC1S5 PE=2 SV=1
Esin.LG21.0192	-	-	-	GO:0003676(nucleic acid binding),GO:0005515(protein binding)	-	XP_027226098.1	XP_027226098.1 longitudinals lacking protein, isoforms H/M/V-like isoform X1 [Penaeus vannamei]	Q9W0K4|BAB2_DROME	Protein bric-a-brac 2 OS=Drosophila melanogaster OX=7227 GN=bab2 PE=1 SV=2
Esin.LG21.0193	General function prediction only	-	-	GO:0003676(nucleic acid binding)	-	ROT66824.1	ROT66824.1 hypothetical protein C7M84_015131 [Penaeus vannamei]	Q8K083|ZN536_MOUSE	Zinc finger protein 536 OS=Mus musculus OX=10090 GN=Znf536 PE=2 SV=1
Esin.LG21.0194	General function prediction only	-	-	GO:0003676(nucleic acid binding)	-	-	-	Q9NTW7|ZF64B_HUMAN	Zinc finger protein 64 OS=Homo sapiens OX=9606 GN=ZFP64 PE=1 SV=3
Esin.LG21.0195	Function unknown	-	-	-	-	XP_027235457.1	XP_027235457.1 transmembrane protein 41A-like [Penaeus vannamei]	Q9D8U2|TM41A_MOUSE	Transmembrane protein 41A OS=Mus musculus OX=10090 GN=Tmem41a PE=2 SV=1
Esin.LG21.0196	Defense mechanisms	-	-	GO:0035091(phosphatidylinositol binding)	K17920 SNX5_6_32; sorting nexin-5/6/32	XP_027226397.1	XP_027226397.1 sorting nexin-32-like [Penaeus vannamei]	Q80ZJ7|SNX32_MOUSE	Sorting nexin-32 OS=Mus musculus OX=10090 GN=Snx32 PE=2 SV=1
Esin.LG21.0111	-	-	-	-	-	-	-	-	-
Esin.LG21.0112	Signal transduction mechanisms	-	-	GO:0005515(protein binding)	K17550 PPP1R7, SDS22; protein phosphatase 1 regulatory subunit 7	XP_027231660.1	XP_027231660.1 protein phosphatase 1 regulatory subunit 7-like [Penaeus vannamei]	Q3T0W4|PP1R7_BOVIN	Protein phosphatase 1 regulatory subunit 7 OS=Bos taurus OX=9913 GN=PPP1R7 PE=1 SV=1
Esin.LG21.0113	Replication, recombination and repair	GO:0006281(DNA repair)	-	GO:0003824(catalytic activity),GO:0003908(methylated-DNA-[protein]-cysteine S-methyltransferase activity)	K00567 ogt, MGMT; methylated-DNA-[protein]-cysteine S-methyltransferase [EC:2.1.1.63]	XP_027231656.1	XP_027231656.1 methylated-DNA--protein-cysteine methyltransferase-like [Penaeus vannamei]	P26187|MGMT_MOUSE	Methylated-DNA--protein-cysteine methyltransferase OS=Mus musculus OX=10090 GN=Mgmt PE=1 SV=3
Esin.LG21.0114	General function prediction only	GO:0007186(G-protein coupled receptor signaling pathway),GO:0007601(visual perception)	GO:0016021(integral component of membrane)	GO:0004930(G-protein coupled receptor activity)	K04255 OPN4, Rh2_7; r-opsin	XP_026820099.1	XP_026820099.1 opsin, ultraviolet-sensitive-like isoform X2 [Rhopalosiphum maidis]	P35361|OPSO_LIMPO	Ocellar opsin OS=Limulus polyphemus OX=6850 PE=1 SV=1
Esin.LG21.0115	Signal transduction mechanisms	-	-	GO:0005096(GTPase activator activity),GO:0005515(protein binding)	K12489 ACAP; Arf-GAP with coiled-coil, ANK repeat and PH domain-containing protein	XP_027239399.1	XP_027239399.1 arf-GAP with coiled-coil, ANK repeat and PH domain-containing protein 2-like isoform X3 [Penaeus vannamei]	Q5ZK62|ACAP2_CHICK	Arf-GAP with coiled-coil, ANK repeat and PH domain-containing protein 2 OS=Gallus gallus OX=9031 GN=ACAP2 PE=2 SV=1
Esin.LG15.0220	-	-	-	-	-	ABB73282.1	ABB73282.1 reverse transcriptase, partial [Penaeus monodon]	-	-
Esin.LG07.0138	-	-	-	-	-	XP_009047172.1	XP_009047172.1 hypothetical protein LOTGIDRAFT_157147 [Lottia gigantea]	-	-
Esin.LG28.0229	Translation, ribosomal structure and biogenesis	-	-	-	K11600 RRP41, EXOSC4, SKI6; exosome complex component RRP41	XP_027222932.1	XP_027222932.1 exosome complex component RRP41-like [Penaeus vannamei]	Q9SP08|RRP41_ARATH	Exosome complex component RRP41 homolog OS=Arabidopsis thaliana OX=3702 GN=RRP41 PE=1 SV=1
Esin.LG28.0230	Signal transduction mechanisms	-	-	GO:0005515(protein binding),GO:0005096(GTPase activator activity)	K12487 GIT2; G protein-coupled receptor kinase interactor 2	XP_027209101.1	XP_027209101.1 ARF GTPase-activating protein GIT2-like [Penaeus vannamei]	Q9JLQ2|GIT2_MOUSE	ARF GTPase-activating protein GIT2 OS=Mus musculus OX=10090 GN=Git2 PE=1 SV=2
Esin.LG28.0231	RNA processing and modification	-	-	GO:0003676(nucleic acid binding)	K12898 HNRNPF_H; heterogeneous nuclear ribonucleoprotein F/H	ROT65551.1	ROT65551.1 putative heterogeneous nuclear ribonucleoprotein H2 isoform X2 [Penaeus vannamei]	Q794E4|HNRPF_RAT	Heterogeneous nuclear ribonucleoprotein F OS=Rattus norvegicus OX=10116 GN=Hnrnpf PE=1 SV=3
Esin.LG28.0232	Cell cycle control, cell division, chromosome partitioning	-	-	-	K06685 MOB1, Mats; MOB kinase activator 1	XP_027230004.1	XP_027230004.1 MOB kinase activator-like 1 [Penaeus vannamei]	Q95RA8|MOB1_DROME	MOB kinase activator-like 1 OS=Drosophila melanogaster OX=7227 GN=mats PE=1 SV=1
Esin.LG28.0233	Transcription	GO:0006355(regulation of transcription, DNA-templated)	GO:0005634(nucleus)	GO:0008270(zinc ion binding),GO:0003700(DNA-binding transcription factor activity),GO:0043565(sequence-specific DNA binding),GO:0003677(DNA binding),GO:0003707(steroid hormone receptor activity),GO:0004879(nuclear receptor activity)	K08558 NR4A2, NURR1; nuclear receptor subfamily 4 group A member 2	XP_027230012.1	XP_027230012.1 nuclear receptor subfamily 4 group A member 2-like isoform X3 [Penaeus vannamei]	P49869|HR38_DROME	Probable nuclear hormone receptor HR38 OS=Drosophila melanogaster OX=7227 GN=Hr38 PE=1 SV=3
Esin.LG15.0165	Transcription	GO:0006351(transcription, DNA-templated)	-	GO:0046983(protein dimerization activity),GO:0003899(DNA-directed 5'-3' RNA polymerase activity)	K03027 RPC40, POLR1C; DNA-directed RNA polymerases I and III subunit RPAC1	XP_027220244.1	XP_027220244.1 DNA-directed RNA polymerases I and III subunit RPAC1-like [Penaeus vannamei]	P52432|RPAC1_MOUSE	DNA-directed RNA polymerases I and III subunit RPAC1 OS=Mus musculus OX=10090 GN=Polr1c PE=1 SV=3
Esin.LG21.0189	Translation, ribosomal structure and biogenesis	-	-	GO:0003723(RNA binding),GO:0004540(ribonuclease activity)	K12585 DIS3, RRP44; exosome complex exonuclease DIS3/RRP44 [EC:3.1.13.-]	XP_027215852.1	XP_027215852.1 LOW QUALITY PROTEIN: exosome complex exonuclease RRP44-like [Penaeus vannamei]	Q9CSH3|RRP44_MOUSE	Exosome complex exonuclease RRP44 OS=Mus musculus OX=10090 GN=Dis3 PE=1 SV=4
Esin.LG21.0190	-	GO:0070072(vacuolar proton-transporting V-type ATPase complex assembly)	-	-	K20187 BLOC1S5; biogenesis of lysosome-related organelles complex 1 subunit 5	XP_027215824.1	XP_027215824.1 transmembrane protein 199-like isoform X1 [Penaeus vannamei]	Q8N511|TM199_HUMAN	Transmembrane protein 199 OS=Homo sapiens OX=9606 GN=TMEM199 PE=1 SV=1
Esin.LG15.0188	Transcription	-	-	-	K09267 SOX1S; transcription factor SOX1/3/14/21 (SOX group B)	XP_027228787.1	XP_027228787.1 proline-rich protein 36-like [Penaeus vannamei]	B0ZTE2|SOX14_XENLA	Transcription factor Sox-14 OS=Xenopus laevis OX=8355 GN=sox14 PE=2 SV=1
Esin.LG15.0189	-	-	-	-	-	-	-	-	-
Esin.LG31.0070	Carbohydrate transport and metabolism	-	-	GO:0004807(triose-phosphate isomerase activity),GO:0003824(catalytic activity)	K01803 TPI, tpiA; triosephosphate isomerase (TIM) [EC:5.3.1.1]	XP_027207612.1	XP_027207612.1 triosephosphate isomerase A-like [Penaeus vannamei]	Q90XG0|TPISB_DANRE	Triosephosphate isomerase B OS=Danio rerio OX=7955 GN=tpi1b PE=2 SV=1
Esin.LG31.0071	Carbohydrate transport and metabolism	-	-	GO:0004807(triose-phosphate isomerase activity),GO:0003824(catalytic activity)	K01803 TPI, tpiA; triosephosphate isomerase (TIM) [EC:5.3.1.1]	XP_027207612.1	XP_027207612.1 triosephosphate isomerase A-like [Penaeus vannamei]	P00940|TPIS_CHICK	Triosephosphate isomerase OS=Gallus gallus OX=9031 GN=TPI1 PE=1 SV=2
Esin.LG15.0231	RNA processing and modification	-	-	GO:0003676(nucleic acid binding),GO:0003723(RNA binding)	K14411 MSI; RNA-binding protein Musashi	XP_027219372.1	XP_027219372.1 RNA-binding protein Musashi homolog 2-like isoform X1 [Penaeus vannamei]	Q9VVE5|MSIR6_DROME	RNA-binding protein Musashi homolog Rbp6 OS=Drosophila melanogaster OX=7227 GN=Rbp6 PE=2 SV=3
Esin.LG15.0126	-	-	-	-	-	XP_027222896.1	XP_027222896.1 uncharacterized protein LOC113815010 isoform X3 [Penaeus vannamei]	-	-
Esin.LG15.0127	Intracellular trafficking, secretion, and vesicular transport	-	-	GO:0005515(protein binding)	-	XP_027220224.1	XP_027220224.1 Golgi reassembly-stacking protein 2-like [Penaeus vannamei]	Q9R064|GORS2_RAT	Golgi reassembly-stacking protein 2 OS=Rattus norvegicus OX=10116 GN=Gorasp2 PE=1 SV=3
Esin.LG15.0140	Amino acid transport and metabolism	-	-	-	K09880 mtnC, ENOPH1; enolase-phosphatase E1 [EC:3.1.3.77]	XP_010627096.1	XP_010627096.1 PREDICTED: enolase-phosphatase E1 [Fukomys damarensis]	Q8BGB7|ENOPH_MOUSE	Enolase-phosphatase E1 OS=Mus musculus OX=10090 GN=Enoph1 PE=1 SV=1
Esin.LG15.0141	-	-	-	-	K14000 RRBP1; ribosome-binding protein 1	XP_027235583.1	XP_027235583.1 intracellular protein transport protein USO1-like [Penaeus vannamei]	Q99PL5|RRBP1_MOUSE	Ribosome-binding protein 1 OS=Mus musculus OX=10090 GN=Rrbp1 PE=1 SV=2
Esin.LG08.0107	-	-	-	-	-	XP_027227712.1	XP_027227712.1 transmembrane protein 62-like [Penaeus vannamei]	Q8BXJ9|TMM62_MOUSE	Transmembrane protein 62 OS=Mus musculus OX=10090 GN=Tmem62 PE=2 SV=1
Esin.LG08.0108	General function prediction only	-	-	GO:0003676(nucleic acid binding)	-	XP_027221309.1	XP_027221309.1 zinc finger protein OZF-like isoform X1 [Penaeus vannamei]	Q96MU6|ZN778_HUMAN	Zinc finger protein 778 OS=Homo sapiens OX=9606 GN=ZNF778 PE=1 SV=3
Esin.LG08.0109	-	-	-	-	-	-	-	-	-
Esin.LG08.0110	-	-	-	-	-	XP_004211047.1	XP_004211047.1 PREDICTED: RNA-directed DNA polymerase from mobile element jockey-like, partial [Hydra vulgaris]	-	-
Esin.LG08.0111	Inorganic ion transport and metabolism; Amino acid transport and metabolism; Signal transduction mechanisms	-	GO:0016020(membrane)	GO:0004970(ionotropic glutamate receptor activity)	-	ROT69878.1	ROT69878.1 hypothetical protein C7M84_011894 [Penaeus vannamei]	P34299|GLR1_CAEEL	Glutamate receptor 1 OS=Caenorhabditis elegans OX=6239 GN=glr-1 PE=1 SV=2
Esin.LG21.0173	-	GO:0005975(carbohydrate metabolic process)	GO:0016020(membrane)	GO:0008107(galactoside 2-alpha-L-fucosyltransferase activity)	K00718 FUT1_2; galactoside 2-L-fucosyltransferase 1/2 [EC:2.4.1.69]	XP_027207559.1	XP_027207559.1 galactoside 2-alpha-L-fucosyltransferase 1-like [Penaeus vannamei]	Q866E8|FUT1_SAPAP	Galactoside 2-alpha-L-fucosyltransferase 1 OS=Sapajus apella OX=9515 GN=FUT1 PE=3 SV=1
Esin.LG21.0174	Posttranslational modification, protein turnover, chaperones	-	-	GO:0003676(nucleic acid binding),GO:0008270(zinc ion binding)	-	ACY66409.1	ACY66409.1 zinc finger CCHC domain containing 9, partial [Scylla paramamosain]	Q8N567|ZCHC9_HUMAN	Zinc finger CCHC domain-containing protein 9 OS=Homo sapiens OX=9606 GN=ZCCHC9 PE=1 SV=2
Esin.LG21.0175	-	GO:0006260(DNA replication)	-	GO:0000166(nucleotide binding),GO:0003677(DNA binding),GO:0003887(DNA-directed DNA polymerase activity)	-	XP_027231824.1	XP_027231824.1 uncharacterized protein LOC113823394 [Penaeus vannamei]	-	-
Esin.LG21.0176	-	GO:0005975(carbohydrate metabolic process)	GO:0016020(membrane)	GO:0008107(galactoside 2-alpha-L-fucosyltransferase activity)	K00718 FUT1_2; galactoside 2-L-fucosyltransferase 1/2 [EC:2.4.1.69]	XP_027207559.1	XP_027207559.1 galactoside 2-alpha-L-fucosyltransferase 1-like [Penaeus vannamei]	Q29043|FUT1_PIG	Galactoside 2-alpha-L-fucosyltransferase 1 OS=Sus scrofa OX=9823 GN=FUT1 PE=2 SV=2
Esin.LG31.0074	Carbohydrate transport and metabolism	-	-	GO:0004807(triose-phosphate isomerase activity),GO:0003824(catalytic activity)	K01803 TPI, tpiA; triosephosphate isomerase (TIM) [EC:5.3.1.1]	XP_027207614.1	XP_027207614.1 triosephosphate isomerase B-like [Penaeus vannamei]	P00940|TPIS_CHICK	Triosephosphate isomerase OS=Gallus gallus OX=9031 GN=TPI1 PE=1 SV=2
Esin.LG02.0304	General function prediction only	-	-	GO:0003676(nucleic acid binding)	-	XP_027229913.1	XP_027229913.1 zinc finger protein rotund-like isoform X2 [Penaeus vannamei]	Q9VI93|RN_DROME	Zinc finger protein rotund OS=Drosophila melanogaster OX=7227 GN=rn PE=1 SV=2
Esin.LG15.0139	General function prediction only	-	GO:0032040(small-subunit processome)	-	K14566 UTP24, FCF1; U3 small nucleolar RNA-associated protein 24	XP_027237716.1	XP_027237716.1 rRNA-processing protein FCF1 homolog isoform X1 [Penaeus vannamei]	Q5RFQ0|FCF1_PONAB	rRNA-processing protein FCF1 homolog OS=Pongo abelii OX=9601 GN=FCF1 PE=2 SV=1
Esin.LG15.0214	-	GO:0007165(signal transduction)	-	GO:0005515(protein binding)	K05170 IL1RAPL, IL1R8_9; interleukin 1 receptor accessory protein-like	XP_027227743.1	XP_027227743.1 uncharacterized protein LOC113819749 isoform X1 [Penaeus vannamei]	B6ZK77|IRL1B_DANRE	Interleukin-1 receptor accessory protein-like 1-B OS=Danio rerio OX=7955 GN=il1rapl1b PE=1 SV=1
Esin.LG15.0129	Carbohydrate transport and metabolism	-	-	-	K21032 B4GAT1; beta-1,4-glucuronyltransferase 1 [EC:2.4.1.-]	XP_027233119.1	XP_027233119.1 beta-1,4-glucuronyltransferase 1-like [Penaeus vannamei]	Q5R4S2|B4GA1_PONAB	Beta-1,4-glucuronyltransferase 1 OS=Pongo abelii OX=9601 GN=B4GAT1 PE=2 SV=1
Esin.LG08.0065	Cytoskeleton	GO:0007017(microtubule-based process)	GO:0005874(microtubule)	GO:0003924(GTPase activity),GO:0005200(structural constituent of cytoskeleton),GO:0005525(GTP binding)	K07374 TUBA; tubulin alpha	XP_027207418.1	XP_027207418.1 tubulin alpha-8 chain-like, partial [Penaeus vannamei]	P06604|TBA2_DROME	Tubulin alpha-2 chain OS=Drosophila melanogaster OX=7227 GN=alphaTub85E PE=1 SV=1
Esin.LG28.0228	General function prediction only	GO:0055085(transmembrane transport)	GO:0016021(integral component of membrane)	GO:0022857(transmembrane transporter activity)	-	XP_027222751.1	XP_027222751.1 synaptic vesicle 2-related protein-like [Penaeus vannamei]	Q1JP63|SVOP_BOVIN	Synaptic vesicle 2-related protein OS=Bos taurus OX=9913 GN=SVOP PE=2 SV=1
Esin.Scf398.0005	-	-	-	-	-	-	-	-	-
Esin.LG15.0143	-	-	-	-	-	XP_027239575.1	XP_027239575.1 serine/arginine repetitive matrix protein 3-like isoform X2 [Penaeus vannamei]	-	-
Esin.LG15.0144	-	-	-	-	-	ROT78826.1	ROT78826.1 putative glycine N-acyltransferase-like isoform X2 [Penaeus vannamei]	-	-
Esin.LG08.0254	Transcription; Signal transduction mechanisms	GO:0006355(regulation of transcription, DNA-templated)	-	GO:0046983(protein dimerization activity)	K08268 HIF1A; hypoxia-inducible factor 1 alpha	AHH85804.1	AHH85804.1 hypoxia inducible factor 1 alpha [Eriocheir sinensis]	Q9YIB9|HIF1A_CHICK	Hypoxia-inducible factor 1-alpha OS=Gallus gallus OX=9031 GN=HIF1A PE=2 SV=2
Esin.LG08.0255	-	-	-	-	K11657 RSF1; remodeling and spacing factor 1	XP_027214064.1	XP_027214064.1 calponin homology domain-containing protein DDB_G0272472-like [Penaeus vannamei]	Q96T23|RSF1_HUMAN	Remodeling and spacing factor 1 OS=Homo sapiens OX=9606 GN=RSF1 PE=1 SV=2
Esin.LG08.0256	-	-	-	-	-	-	-	-	-
Esin.LG08.0257	General function prediction only	-	-	-	-	ADO22611.1	ADO22611.1 LIM class homeobox transcription factor Lmx [Mnemiopsis leidyi]	-	-
Esin.Scf465.0001	-	-	-	-	-	-	-	-	-
Esin.Scf465.0002	Lipid transport and metabolism	-	GO:0016021(integral component of membrane)	-	-	ABN42642.1	ABN42642.1 elongation of very long chain fatty acids-like protein [Penaeus japonicus]	Q1HRV8|ELVL1_AEDAE	Elongation of very long chain fatty acids protein AAEL008004 OS=Aedes aegypti OX=7159 GN=AAEL008004 PE=2 SV=2
Esin.LG15.0132	-	-	-	-	-	XP_027220373.1	XP_027220373.1 uncharacterized protein LOC113812653 [Penaeus vannamei]	-	-
Esin.LG08.0258	-	-	-	-	K06546 CD164, MGC24; CD164 antigen	XP_027218693.1	XP_027218693.1 endoglucanase-like [Penaeus vannamei]	Q8N131|PORIM_HUMAN	Porimin OS=Homo sapiens OX=9606 GN=TMEM123 PE=1 SV=1
Esin.LG08.0259	Function unknown	-	-	-	-	XP_027218686.1	XP_027218686.1 zinc finger C4H2 domain-containing protein-like, partial [Penaeus vannamei]	Q68FG0|ZC4H2_MOUSE	Zinc finger C4H2 domain-containing protein OS=Mus musculus OX=10090 GN=Zc4h2 PE=2 SV=1
Esin.LG08.0260	Lipid transport and metabolism	-	-	GO:0003824(catalytic activity)	K00653 CDY; chromodomain protein Y [EC:2.3.1.48]	XP_027226346.1	XP_027226346.1 LOW QUALITY PROTEIN: uncharacterized protein LOC113818342 [Penaeus vannamei]	Q9D5D8|CDYL2_MOUSE	Chromodomain Y-like protein 2 OS=Mus musculus OX=10090 GN=Cdyl2 PE=1 SV=1
Esin.LG08.0193	General function prediction only	-	-	GO:0005515(protein binding)	-	XP_027223916.1	XP_027223916.1 ankyrin repeat domain-containing protein SOWAHA-like [Penaeus vannamei]	Q8C0J6|SWAHC_MOUSE	Ankyrin repeat domain-containing protein SOWAHC OS=Mus musculus OX=10090 GN=Sowahc PE=1 SV=2
Esin.LG08.0194	General function prediction only	GO:0006310(DNA recombination)	-	GO:0003676(nucleic acid binding),GO:0005524(ATP binding),GO:0008026(ATP-dependent helicase activity)	K10899 RECQL; ATP-dependent DNA helicase Q1 [EC:3.6.4.12]	XP_027206591.1	XP_027206591.1 ATP-dependent DNA helicase Q1-like [Penaeus vannamei]	P46063|RECQ1_HUMAN	ATP-dependent DNA helicase Q1 OS=Homo sapiens OX=9606 GN=RECQL PE=1 SV=3
Esin.LG08.0195	-	-	-	GO:0003677(DNA binding),GO:0008270(zinc ion binding)	-	XP_027232596.1	XP_027232596.1 uncharacterized protein LOC113824054 [Penaeus vannamei]	Q6N021|TET2_HUMAN	Methylcytosine dioxygenase TET2 OS=Homo sapiens OX=9606 GN=TET2 PE=1 SV=3
Esin.LG15.0142	Secondary metabolites biosynthesis, transport and catabolism	-	-	-	-	XP_027235593.1	XP_027235593.1 retinol dehydrogenase 12-like [Penaeus vannamei]	Q8NBN7|RDH13_HUMAN	Retinol dehydrogenase 13 OS=Homo sapiens OX=9606 GN=RDH13 PE=1 SV=2
Esin.LG41.0121	General function prediction only	GO:0007186(G-protein coupled receptor signaling pathway)	GO:0016021(integral component of membrane)	GO:0004930(G-protein coupled receptor activity)	K04165 Oamb; octopamine receptor	XP_027209709.1	XP_027209709.1 probable G-protein coupled receptor No9 [Penaeus vannamei]	Q93126|GPR9_AMPAM	Probable G-protein coupled receptor No9 OS=Amphibalanus amphitrite OX=1232801 PE=3 SV=1
Esin.LG03.0015	-	-	-	-	-	-	-	-	-
Esin.LG03.0016	-	-	-	-	-	-	-	-	-
Esin.LG03.0017	-	-	-	-	-	KFM73653.1	KFM73653.1 PiggyBac transposable element-derived protein 3, partial [Stegodyphus mimosarum]	Q6P3X8|PGBD2_HUMAN	PiggyBac transposable element-derived protein 2 OS=Homo sapiens OX=9606 GN=PGBD2 PE=2 SV=1
Esin.LG15.0232	General function prediction only	-	-	-	-	ADO22611.1	ADO22611.1 LIM class homeobox transcription factor Lmx [Mnemiopsis leidyi]	-	-
Esin.LG15.0160	-	-	-	-	-	XP_027220909.1	XP_027220909.1 uncharacterized protein LOC113813160 [Penaeus vannamei]	-	-
Esin.LG15.0161	Function unknown	-	-	GO:0005515(protein binding)	K17601 WDR81; WD repeat-containing protein 81	XP_027231119.1	XP_027231119.1 WD repeat-containing protein 81-like [Penaeus vannamei]	Q5ND34|WDR81_MOUSE	WD repeat-containing protein 81 OS=Mus musculus OX=10090 GN=Wdr81 PE=1 SV=2
Esin.LG15.0162	Lipid transport and metabolism	GO:0006629(lipid metabolic process),GO:0006685(sphingomyelin catabolic process)	-	GO:0016787(hydrolase activity),GO:0004767(sphingomyelin phosphodiesterase activity)	K12350 SMPD1, ASM; sphingomyelin phosphodiesterase [EC:3.1.4.12]	XP_027222925.1	XP_027222925.1 LOW QUALITY PROTEIN: sphingomyelin phosphodiesterase-like [Penaeus vannamei]	Q0VD19|ASM_BOVIN	Sphingomyelin phosphodiesterase OS=Bos taurus OX=9913 GN=SMPD1 PE=2 SV=1
Esin.LG15.0159	RNA processing and modification	-	-	GO:0005515(protein binding)	K14409 SMG7, EST1C; protein SMG7	XP_027213139.1	XP_027213139.1 protein SMG7-like, partial [Penaeus vannamei]	Q92540|SMG7_HUMAN	Protein SMG7 OS=Homo sapiens OX=9606 GN=SMG7 PE=1 SV=2
Esin.LG15.0131	Cell cycle control, cell division, chromosome partitioning	-	-	-	-	XP_027220221.1	XP_027220221.1 MOB kinase activator-like 4 isoform X1 [Penaeus vannamei]	Q9QYW3|PHOCN_RAT	MOB-like protein phocein OS=Rattus norvegicus OX=10116 GN=Mob4 PE=1 SV=1
Esin.LG08.0198	-	-	-	-	-	-	-	-	-
Esin.LG08.0199	-	-	GO:0005576(extracellular region)	GO:0030414(peptidase inhibitor activity)	-	-	-	-	-
Esin.LG08.0200	-	-	-	-	-	-	-	-	-
Esin.LG15.0215	General function prediction only	-	GO:0005634(nucleus)	-	-	XP_027209525.1	XP_027209525.1 transforming growth factor beta regulator 1-like isoform X2 [Penaeus vannamei]	Q66IH2|TBRG1_XENTR	Transforming growth factor beta regulator 1 OS=Xenopus tropicalis OX=8364 GN=tbrg1 PE=2 SV=1
Esin.LG02.0306	-	-	-	-	-	XP_027210269.1	XP_027210269.1 uncharacterized protein LOC113803663 [Penaeus vannamei]	-	-
Esin.LG31.0072	Carbohydrate transport and metabolism	-	-	GO:0004807(triose-phosphate isomerase activity),GO:0003824(catalytic activity)	K01803 TPI, tpiA; triosephosphate isomerase (TIM) [EC:5.3.1.1]	XP_027207612.1	XP_027207612.1 triosephosphate isomerase A-like [Penaeus vannamei]	Q90XG0|TPISB_DANRE	Triosephosphate isomerase B OS=Danio rerio OX=7955 GN=tpi1b PE=2 SV=1
Esin.LG31.0073	Carbohydrate transport and metabolism	-	-	GO:0004807(triose-phosphate isomerase activity),GO:0003824(catalytic activity)	K01803 TPI, tpiA; triosephosphate isomerase (TIM) [EC:5.3.1.1]	XP_027207612.1	XP_027207612.1 triosephosphate isomerase A-like [Penaeus vannamei]	Q90XG0|TPISB_DANRE	Triosephosphate isomerase B OS=Danio rerio OX=7955 GN=tpi1b PE=2 SV=1
Esin.LG31.0082	-	GO:0006030(chitin metabolic process)	GO:0005576(extracellular region)	GO:0008061(chitin binding)	-	ROT81132.1	ROT81132.1 Chondroitin proteoglycan 2 [Penaeus vannamei]	O88799|ZAN_MOUSE	Zonadhesin OS=Mus musculus OX=10090 GN=Zan PE=1 SV=1
Esin.LG08.0106	-	-	-	-	-	XP_027222608.1	XP_027222608.1 uncharacterized protein LOC113814748 [Penaeus vannamei]	-	-
Esin.LG03.0026	-	-	-	-	-	-	-	-	-
Esin.LG50.0162	-	-	-	-	-	XP_027210059.1	XP_027210059.1 glutamate receptor ionotropic, NMDA 1-like [Penaeus vannamei]	-	-
Esin.LG50.0163	Secondary metabolites biosynthesis, transport and catabolism	GO:0055114(oxidation-reduction process)	-	GO:0005506(iron ion binding),GO:0016705(oxidoreductase activity, acting on paired donors, with incorporation or reduction of molecular oxygen),GO:0020037(heme binding)	K14937 CYP15A1_C1; methyl farnesoate epoxidase / farnesoate epoxidase [EC:1.14.14.127 1.14.14.128]	XP_027237770.1	XP_027237770.1 methyl farnesoate epoxidase-like [Penaeus vannamei]	Q6R7M4|C15A1_DIPPU	Methyl farnesoate epoxidase OS=Diploptera punctata OX=6984 GN=CYP15A1 PE=1 SV=1
Esin.LG30.0164	-	-	-	-	-	XP_027221049.1	XP_027221049.1 uncharacterized protein LOC113813281 [Penaeus vannamei]	-	-
Esin.LG21.0123	-	-	-	GO:0005515(protein binding),GO:0003676(nucleic acid binding)	-	XP_027208886.1	XP_027208886.1 protein tramtrack, beta isoform-like [Penaeus vannamei]	Q7KRI2|LOLAL_DROME	Longitudinals lacking protein-like OS=Drosophila melanogaster OX=7227 GN=lolal PE=1 SV=1
Esin.LG21.0124	-	-	-	-	-	ROT76159.1	ROT76159.1 C-type lectin [Penaeus vannamei]	-	-
Esin.LG21.0125	Inorganic ion transport and metabolism	GO:0055114(oxidation-reduction process),GO:0006979(response to oxidative stress),GO:0042744(hydrogen peroxide catabolic process)	-	GO:0020037(heme binding),GO:0004096(catalase activity)	K03781 katE, CAT, catB, srpA; catalase [EC:1.11.1.6]	ACX46120.1	ACX46120.1 catalase [Scylla paramamosain]	P00432|CATA_BOVIN	Catalase OS=Bos taurus OX=9913 GN=CAT PE=1 SV=3
Esin.LG02.0305	Posttranslational modification, protein turnover, chaperones	GO:0016579(protein deubiquitination)	-	GO:0036459(thiol-dependent ubiquitinyl hydrolase activity)	K11858 USP48; ubiquitin carboxyl-terminal hydrolase 48 [EC:3.4.19.12]	XP_027224089.1	XP_027224089.1 uncharacterized protein LOC113816249 [Penaeus vannamei]	Q76LT8|UBP48_RAT	Ubiquitin carboxyl-terminal hydrolase 48 OS=Rattus norvegicus OX=10116 GN=Usp48 PE=1 SV=1
Esin.LG15.0120	General function prediction only	-	-	-	-	XP_004209392.1	XP_004209392.1 PREDICTED: uncharacterized protein LOC101237244 [Hydra vulgaris]	-	-
Esin.LG15.0233	-	-	-	-	-	ROT69604.1	ROT69604.1 hypothetical protein C7M84_012192 [Penaeus vannamei]	-	-
Esin.LG15.0163	-	GO:0044237(cellular metabolic process),GO:0042558(pteridine-containing compound metabolic process),GO:0009086(methionine biosynthetic process)	-	GO:0008705(methionine synthase activity),GO:0031419(cobalamin binding),GO:0046872(metal ion binding),GO:0008270(zinc ion binding)	K00548 metH, MTR; 5-methyltetrahydrofolate--homocysteine methyltransferase [EC:2.1.1.13]	XP_027219933.1	XP_027219933.1 methionine synthase-like [Penaeus vannamei]	Q4JIJ3|METH_BOVIN	Methionine synthase OS=Bos taurus OX=9913 GN=MTR PE=2 SV=1
Esin.LG31.0083	-	GO:0006030(chitin metabolic process)	GO:0005576(extracellular region)	GO:0008061(chitin binding)	-	ROT81132.1	ROT81132.1 Chondroitin proteoglycan 2 [Penaeus vannamei]	Q9W5U2|CHI10_DROME	Probable chitinase 10 OS=Drosophila melanogaster OX=7227 GN=Cht10 PE=2 SV=2
Esin.LG17.0201	-	-	-	-	K20188 BLOC1S6; biogenesis of lysosome-related organelles complex 1 subunit 6	XP_027207372.1	XP_027207372.1 biogenesis of lysosome-related organelles complex 1 subunit 6-like [Penaeus vannamei]	Q9R0C0|BL1S6_MOUSE	Biogenesis of lysosome-related organelles complex 1 subunit 6 OS=Mus musculus OX=10090 GN=Bloc1s6 PE=1 SV=1
Esin.LG17.0202	Transcription	GO:0006355(regulation of transcription, DNA-templated)	-	-	-	XP_027235705.1	XP_027235705.1 SAP30-binding protein-like [Penaeus vannamei]	Q9UHR5|S30BP_HUMAN	SAP30-binding protein OS=Homo sapiens OX=9606 GN=SAP30BP PE=1 SV=1
Esin.LG15.0205	-	-	-	-	-	XP_008189920.1	XP_008189920.1 PREDICTED: uncharacterized protein LOC103311885 [Acyrthosiphon pisum]	-	-
Esin.LG28.0227	Lipid transport and metabolism	GO:0006659(phosphatidylserine biosynthetic process)	-	-	K08729 PTDSS1; phosphatidylserine synthase 1 [EC:2.7.8.-]	XP_027213160.1	XP_027213160.1 phosphatidylserine synthase 1-like [Penaeus vannamei]	P48651|PTSS1_HUMAN	Phosphatidylserine synthase 1 OS=Homo sapiens OX=9606 GN=PTDSS1 PE=1 SV=1
Esin.LG15.0115	-	-	-	-	-	XP_027208730.1	XP_027208730.1 centrosomal and chromosomal factor-like [Penaeus vannamei]	-	-
Esin.LG15.0173	General function prediction only	-	-	-	-	XP_027238200.1	XP_027238200.1 EF-hand domain-containing protein D2 homolog [Penaeus vannamei]	Q9VJ26|EFHD2_DROME	EF-hand domain-containing protein D2 homolog OS=Drosophila melanogaster OX=7227 GN=Swip-1 PE=2 SV=1
Esin.LG15.0174	Energy production and conversion	GO:0015991(ATP hydrolysis coupled proton transport)	GO:0033179(proton-transporting V-type ATPase, V0 domain),GO:0000220(vacuolar proton-transporting V-type ATPase, V0 domain)	GO:0015078(proton transmembrane transporter activity)	K02154 ATPeV0A, ATP6N; V-type H+-transporting ATPase subunit a	XP_027218415.1	XP_027218415.1 V-type proton ATPase 116 kDa subunit a-like isoform X1 [Penaeus vannamei]	Q9Z1G4|VPP1_MOUSE	V-type proton ATPase 116 kDa subunit a isoform 1 OS=Mus musculus OX=10090 GN=Atp6v0a1 PE=1 SV=3
Esin.LG15.0175	General function prediction only	-	-	GO:0005515(protein binding)	K04539 GNB5; guanine nucleotide-binding protein subunit beta-5	XP_027207657.1	XP_027207657.1 guanine nucleotide-binding protein subunit beta-5-like [Penaeus vannamei]	Q80ZD0|GNB5_TAMST	Guanine nucleotide-binding protein subunit beta-5 OS=Tamias striatus OX=45474 GN=GNB5 PE=2 SV=1
Esin.LG15.0176	-	-	-	-	-	ROT82269.1	ROT82269.1 putative secreted protein [Penaeus vannamei]	P97300|NPTN_MOUSE	Neuroplastin OS=Mus musculus OX=10090 GN=Nptn PE=1 SV=3
Esin.LG43.0122	General function prediction only	-	-	-	K04575 ALS2; amyotrophic lateral sclerosis 2 protein	ROT77791.1	ROT77791.1 putative alsin-like, partial [Penaeus vannamei]	Q96Q42|ALS2_HUMAN	Alsin OS=Homo sapiens OX=9606 GN=ALS2 PE=1 SV=2
Esin.LG43.0123	Signal transduction mechanisms; Posttranslational modification, protein turnover, chaperones	GO:0006508(proteolysis)	GO:0005622(intracellular)	GO:0005509(calcium ion binding),GO:0004198(calcium-dependent cysteine-type endopeptidase activity)	K08585 CAPNN; calpain, invertebrate [EC:3.4.22.-]	AAT77811.1	AAT77811.1 calpain B [Gecarcinus lateralis]	Q9VT65|CANB_DROME	Calpain-B OS=Drosophila melanogaster OX=7227 GN=CalpB PE=1 SV=2
Esin.LG15.0227	General function prediction only	-	-	GO:0003676(nucleic acid binding)	-	XP_027234929.1	XP_027234929.1 trithorax group protein osa-like [Penaeus vannamei]	Q15929|ZNF56_HUMAN	Putative zinc finger protein 56 OS=Homo sapiens OX=9606 GN=ZNF56 PE=5 SV=2
Esin.LG15.0119	General function prediction only; Signal transduction mechanisms	-	-	GO:0005515(protein binding)	K20176 SGSM3, MAP; small G protein signaling modulator 3	XP_027214253.1	XP_027214253.1 small G protein signaling modulator 3 homolog [Penaeus vannamei]	A6H8I2|SGSM3_XENLA	Small G protein signaling modulator 3 homolog OS=Xenopus laevis OX=8355 GN=sgsm3 PE=2 SV=1
Esin.LG15.0206	-	-	-	-	-	-	-	-	-
Esin.LG15.0216	-	-	-	-	K12405 HSD17B4; (3R)-3-hydroxyacyl-CoA dehydrogenase / 3a,7a,12a-trihydroxy-5b-cholest-24-enoyl-CoA hydratase / enoyl-CoA hydratase 2 [EC:1.1.1.- 4.2.1.107 4.2.1.119]	XP_027226041.1	XP_027226041.1 peroxisomal multifunctional enzyme type 2-like isoform X1 [Penaeus vannamei]	P51659|DHB4_HUMAN	Peroxisomal multifunctional enzyme type 2 OS=Homo sapiens OX=9606 GN=HSD17B4 PE=1 SV=3
Esin.LG21.0126	Cell wall/membrane/envelope biogenesis; Signal transduction mechanisms; Posttranslational modification, protein turnover, chaperones	-	-	GO:0005515(protein binding)	K14026 SEL1, SEL1L; SEL1 protein	XP_027225827.1	XP_027225827.1 protein sel-1 homolog 1-like [Penaeus vannamei]	Q9UBV2|SE1L1_HUMAN	Protein sel-1 homolog 1 OS=Homo sapiens OX=9606 GN=SEL1L PE=1 SV=3
Esin.LG08.0216	-	-	-	-	K20281 GCC1; GRIP and coiled-coil domain-containing protein 1	XP_027207889.1	XP_027207889.1 GRIP and coiled-coil domain-containing protein 1-like, partial [Penaeus vannamei]	Q9D4H2|GCC1_MOUSE	GRIP and coiled-coil domain-containing protein 1 OS=Mus musculus OX=10090 GN=Gcc1 PE=1 SV=2
Esin.LG08.0217	-	-	-	-	-	XP_027212749.1	XP_027212749.1 uncharacterized protein LOC113805887 isoform X2 [Penaeus vannamei]	-	-
Esin.LG08.0218	General function prediction only	-	-	-	-	XP_027231849.1	XP_027231849.1 uncharacterized protein LOC113823422 [Penaeus vannamei]	-	-
Esin.LG08.0219	General function prediction only	-	-	GO:0005515(protein binding)	K13099 CD2BP2, PPP1R59; CD2 antigen cytoplasmic tail-binding protein 2	XP_027210497.1	XP_027210497.1 CD2 antigen cytoplasmic tail-binding protein 2 homolog [Penaeus vannamei]	Q9CWK3|CD2B2_MOUSE	CD2 antigen cytoplasmic tail-binding protein 2 OS=Mus musculus OX=10090 GN=Cd2bp2 PE=1 SV=1
Esin.LG08.0220	Posttranslational modification, protein turnover, chaperones	GO:0016579(protein deubiquitination)	-	GO:0036459(thiol-dependent ubiquitinyl hydrolase activity)	K11840 USP9_24; ubiquitin carboxyl-terminal hydrolase 9/24 [EC:3.4.19.12]	XP_027231441.1	XP_027231441.1 probable ubiquitin carboxyl-terminal hydrolase FAF-X [Penaeus vannamei]	P70398|USP9X_MOUSE	Probable ubiquitin carboxyl-terminal hydrolase FAF-X OS=Mus musculus OX=10090 GN=Usp9x PE=1 SV=2
Esin.LG30.0154	-	-	-	-	-	XP_009023186.1	XP_009023186.1 hypothetical protein HELRODRAFT_162849 [Helobdella robusta]	-	-
Esin.LG30.0155	-	-	-	-	-	-	-	-	-
Esin.LG08.0156	-	GO:0006260(DNA replication),GO:0006281(DNA repair)	GO:0005634(nucleus),GO:0033557(Slx1-Slx4 complex)	GO:0017108(5'-flap endonuclease activity),GO:0005515(protein binding)	K10484 BTBD12, SLX4; structure-specific endonuclease subunit SLX4 (BTB/POZ domain-containing protein 12)	XP_027217053.1	XP_027217053.1 uncharacterized protein LOC113809610 [Penaeus vannamei]	Q6P1D7|SLX4_MOUSE	Structure-specific endonuclease subunit SLX4 OS=Mus musculus OX=10090 GN=Slx4 PE=1 SV=1
Esin.LG08.0157	Posttranslational modification, protein turnover, chaperones	-	-	-	-	XP_027231223.1	XP_027231223.1 PITH domain-containing protein GA19395-like [Penaeus vannamei]	Q29L80|PITH1_DROPS	PITH domain-containing protein GA19395 OS=Drosophila pseudoobscura pseudoobscura OX=46245 GN=GA19395 PE=3 SV=1
Esin.LG08.0158	Intracellular trafficking, secretion, and vesicular transport	GO:0007034(vacuolar transport)	-	-	K12192 CHMP2B; charged multivesicular body protein 2B	XP_021936534.1	XP_021936534.1 charged multivesicular body protein 2b-B [Zootermopsis nevadensis]	Q6NXD2|CHM2B_DANRE	Charged multivesicular body protein 2b OS=Danio rerio OX=7955 GN=chmp2b PE=2 SV=1
Esin.LG08.0159	Transcription	GO:0006355(regulation of transcription, DNA-templated)	GO:0005634(nucleus)	GO:0003700(DNA-binding transcription factor activity),GO:0043565(sequence-specific DNA binding)	K09414 HSF1; heat shock transcription factor 1	ROT67637.1	ROT67637.1 heat shock factor 1 [Penaeus vannamei]	Q08DJ8|HSF1_BOVIN	Heat shock factor protein 1 OS=Bos taurus OX=9913 GN=HSF1 PE=2 SV=1
Esin.LG08.0155	Function unknown	-	-	-	K17968 TRIAP1, MDM35; TRIAP1/MDM35 family protein	XP_004932084.1	XP_004932084.1 TP53-regulated inhibitor of apoptosis 1 [Bombyx mori]	Q6INR6|TRIAA_XENLA	TP53-regulated inhibitor of apoptosis 1-A OS=Xenopus laevis OX=8355 GN=triap1-a PE=3 SV=1
Esin.LG10.0212	Signal transduction mechanisms	-	-	GO:0005515(protein binding)	-	XP_027207047.1	XP_027207047.1 protogenin B-like [Penaeus vannamei]	Q2EY15|PRTG_MOUSE	Protogenin OS=Mus musculus OX=10090 GN=Prtg PE=2 SV=1
Esin.LG03.0018	-	-	-	-	-	XP_026331470.1	XP_026331470.1 uncharacterized protein LOC113238842, partial [Hyposmocoma kahamanoa]	-	-
Esin.LG21.0127	-	-	-	-	K15047 HNRNPUL1, E1BAP5; heterogeneous nuclear ribonucleoprotein U-like protein 1	EKC33117.1	EKC33117.1 2-oxoglutarate and iron-dependent oxygenase domain-containing protein 1 [Crassostrea gigas]	-	-
Esin.LG08.0160	-	-	-	-	-	ROT67639.1	ROT67639.1 hypothetical protein C7M84_014261 [Penaeus vannamei]	Q8VE88|F1142_MOUSE	Protein FAM114A2 OS=Mus musculus OX=10090 GN=Fam114a2 PE=1 SV=2
Esin.LG08.0178	Chromatin structure and dynamics; Cell cycle control, cell division, chromosome partitioning	-	-	GO:0003676(nucleic acid binding)	-	XP_026326754.1	XP_026326754.1 uncharacterized protein LOC113235308 [Hyposmocoma kahamanoa]	-	-
Esin.LG08.0179	-	-	-	GO:0003677(DNA binding)	-	EKC33117.1	EKC33117.1 2-oxoglutarate and iron-dependent oxygenase domain-containing protein 1 [Crassostrea gigas]	-	-
Esin.LG08.0180	-	-	-	GO:0003677(DNA binding)	-	XP_027237922.1	XP_027237922.1 uncharacterized protein LOC113829043 [Penaeus vannamei]	-	-
Esin.LG08.0181	-	-	-	-	-	XP_027233358.1	XP_027233358.1 uncharacterized protein LOC113824766 [Penaeus vannamei]	-	-
Esin.LG08.0201	-	-	-	-	-	XP_027230047.1	XP_027230047.1 uncharacterized protein LOC113821721 isoform X2 [Penaeus vannamei]	-	-
Esin.LG08.0202	General function prediction only	-	-	-	-	XP_027230071.1	XP_027230071.1 proliferation-associated protein 2G4-like [Penaeus vannamei]	Q6AYD3|PA2G4_RAT	Proliferation-associated protein 2G4 OS=Rattus norvegicus OX=10116 GN=Pa2g4 PE=1 SV=1
Esin.LG08.0203	Cell cycle control, cell division, chromosome partitioning	GO:0051276(chromosome organization)	GO:0005694(chromosome)	GO:0005515(protein binding),GO:0005524(ATP binding)	K06669 SMC3, CSPG6; structural maintenance of chromosome 3 (chondroitin sulfate proteoglycan 6)	XP_027211225.1	XP_027211225.1 structural maintenance of chromosomes protein 3-like isoform X2 [Penaeus vannamei]	O93309|SMC3_XENLA	Structural maintenance of chromosomes protein 3 OS=Xenopus laevis OX=8355 GN=smc3 PE=1 SV=2
Esin.LG08.0204	General function prediction only	-	-	-	K20791 NAA10_11, ARD1_2; N-alpha-acetyltransferase 10/11 [EC:2.3.1.255]	XP_027230048.1	XP_027230048.1 N-alpha-acetyltransferase 10-like isoform X1 [Penaeus vannamei]	Q9QY36|NAA10_MOUSE	N-alpha-acetyltransferase 10 OS=Mus musculus OX=10090 GN=Naa10 PE=1 SV=1
Esin.LG03.0022	General function prediction only	GO:0006508(proteolysis),GO:0015074(DNA integration)	-	GO:0003676(nucleic acid binding),GO:0004190(aspartic-type endopeptidase activity)	-	AAK07486.1	AAK07486.1 gag-pol polyprotein [Clonorchis sinensis]	Q7LHG5|YI31B_YEAST	Transposon Ty3-I Gag-Pol polyprotein OS=Saccharomyces cerevisiae (strain ATCC 204508 / S288c) OX=559292 GN=TY3B-I PE=1 SV=2
Esin.LG08.0154	General function prediction only	-	-	GO:0005515(protein binding)	-	XP_027213005.1	XP_027213005.1 WD repeat-containing protein 20-like [Penaeus vannamei]	Q8TBZ3|WDR20_HUMAN	WD repeat-containing protein 20 OS=Homo sapiens OX=9606 GN=WDR20 PE=1 SV=2
Esin.LG31.0104	-	-	-	-	-	ROT63864.1	ROT63864.1 hypothetical protein C7M84_018222 [Penaeus vannamei]	-	-
Esin.LG31.0105	Translation, ribosomal structure and biogenesis	-	-	-	K17421 MRPL40; large subunit ribosomal protein L40	XP_012553136.1	XP_012553136.1 39S ribosomal protein L40, mitochondrial [Bombyx mori]	Q9Z2Q5|RM40_MOUSE	39S ribosomal protein L40, mitochondrial OS=Mus musculus OX=10090 GN=Mrpl40 PE=1 SV=2
Esin.LG31.0106	Transcription	GO:0006355(regulation of transcription, DNA-templated)	GO:0005634(nucleus),GO:0030015(CCR4-NOT core complex)	-	K12580 CNOT3, NOT3; CCR4-NOT transcription complex subunit 3	XP_027207880.1	XP_027207880.1 CCR4-NOT transcription complex subunit 3-like [Penaeus vannamei]	Q8K0V4|CNOT3_MOUSE	CCR4-NOT transcription complex subunit 3 OS=Mus musculus OX=10090 GN=Cnot3 PE=1 SV=1
Esin.LG31.0107	Energy production and conversion	-	-	GO:0009055(electron transfer activity),GO:0050660(flavin adenine dinucleotide binding)	K03522 fixB, etfA; electron transfer flavoprotein alpha subunit	XP_027218306.1	XP_027218306.1 electron transfer flavoprotein subunit alpha, mitochondrial-like [Penaeus vannamei]	P13804|ETFA_HUMAN	Electron transfer flavoprotein subunit alpha, mitochondrial OS=Homo sapiens OX=9606 GN=ETFA PE=1 SV=1
Esin.LG08.0125	Function unknown	GO:0033617(mitochondrial respiratory chain complex IV assembly)	GO:0005739(mitochondrion)	-	K18186 PET100; protein PET100, animal type	XP_001361203.1	XP_001361203.1 uncharacterized protein Dpse_GA13019 [Drosophila pseudoobscura pseudoobscura]	P0DJE0|PT100_MOUSE	Protein PET100 homolog, mitochondrial OS=Mus musculus OX=10090 GN=Pet100 PE=1 SV=1
Esin.LG08.0126	Posttranslational modification, protein turnover, chaperones	-	-	-	-	XP_027227876.1	XP_027227876.1 peroxisomal leader peptide-processing protease-like [Penaeus vannamei]	Q2T9J0|TYSD1_HUMAN	Peroxisomal leader peptide-processing protease OS=Homo sapiens OX=9606 GN=TYSND1 PE=1 SV=3
Esin.LG08.0127	Inorganic ion transport and metabolism	GO:0055085(transmembrane transport)	GO:0016020(membrane)	GO:0022857(transmembrane transporter activity)	-	XP_027227877.1	XP_027227877.1 sodium/glucose cotransporter 5-like [Penaeus vannamei]	P53793|SC5A3_BOVIN	Sodium/myo-inositol cotransporter OS=Bos taurus OX=9913 GN=SLC5A3 PE=3 SV=1
Esin.LG08.0205	Signal transduction mechanisms	GO:0007264(small GTPase mediated signal transduction)	-	GO:0005085(guanyl-nucleotide exchange factor activity)	-	XP_027216264.1	XP_027216264.1 ras-specific guanine nucleotide-releasing factor RalGPS1-like [Penaeus vannamei]	Q5ZJK0|RGPS1_CHICK	Ras-specific guanine nucleotide-releasing factor RalGPS1 OS=Gallus gallus OX=9031 GN=RALGPS1 PE=2 SV=1
Esin.LG31.0084	Signal transduction mechanisms; Extracellular structures	-	-	GO:0005515(protein binding)	-	XP_027214039.1	XP_027214039.1 oplophorus-luciferin 2-monooxygenase non-catalytic subunit-like [Penaeus vannamei]	Q9GV46|LUCB_OPLGR	Oplophorus-luciferin 2-monooxygenase non-catalytic subunit OS=Oplophorus gracilirostris OX=727944 PE=1 SV=1
Esin.LG31.0085	General function prediction only	-	-	-	K08129 NYX; nyctalopin	XP_027214039.1	XP_027214039.1 oplophorus-luciferin 2-monooxygenase non-catalytic subunit-like [Penaeus vannamei]	Q9GV46|LUCB_OPLGR	Oplophorus-luciferin 2-monooxygenase non-catalytic subunit OS=Oplophorus gracilirostris OX=727944 PE=1 SV=1
Esin.Scf1274.0002	Inorganic ion transport and metabolism	GO:0055085(transmembrane transport)	GO:0016020(membrane)	GO:0022857(transmembrane transporter activity)	K14158 SLC5A1, SGLT1; solute carrier family 5 (sodium/glucose cotransporter), member 1	XP_027237380.1	XP_027237380.1 sodium/glucose cotransporter 5-like isoform X3 [Penaeus vannamei]	A8WHP3|SC5A9_DANRE	Sodium/glucose cotransporter 4 OS=Danio rerio OX=7955 GN=slc5a9 PE=2 SV=1
Esin.Scf241.0001	General function prediction only	-	-	-	K15523 FN3KRP; protein-ribulosamine 3-kinase [EC:2.7.1.172]	XP_027215169.1	XP_027215169.1 ketosamine-3-kinase-like [Penaeus vannamei]	Q8K274|KT3K_MOUSE	Ketosamine-3-kinase OS=Mus musculus OX=10090 GN=Fn3krp PE=1 SV=2
Esin.LG15.0218	Translation, ribosomal structure and biogenesis	GO:0006412(translation)	GO:0015934(large ribosomal subunit)	GO:0003723(RNA binding),GO:0003735(structural constituent of ribosome)	K02865 RP-L10Ae, RPL10A; large subunit ribosomal protein L10Ae	ROT63453.1	ROT63453.1 ribosomal protein L10a [Penaeus vannamei]	Q963B6|RL10A_SPOFR	60S ribosomal protein L10a OS=Spodoptera frugiperda OX=7108 GN=RpL10A PE=2 SV=1
Esin.LG08.0221	-	-	-	GO:0005515(protein binding)	-	XP_027213882.1	XP_027213882.1 protein lingerer-like isoform X3 [Penaeus vannamei]	Q16VD3|LIG_AEDAE	Protein lingerer OS=Aedes aegypti OX=7159 GN=lig PE=3 SV=1
Esin.LG08.0105	-	-	-	-	-	XP_027232208.1	XP_027232208.1 uncharacterized protein LOC113823717 [Penaeus vannamei]	-	-
Esin.LG08.0123	Function unknown	-	-	-	-	XP_027231851.1	XP_027231851.1 uncharacterized protein LOC113823426 isoform X1 [Penaeus vannamei]	Q5RA75|F135A_PONAB	Protein FAM135A OS=Pongo abelii OX=9601 GN=FAM135A PE=2 SV=1
Esin.LG08.0124	Translation, ribosomal structure and biogenesis	-	-	GO:0003723(RNA binding)	K14844 PUF6; pumilio homology domain family member 6	XP_027227474.1	XP_027227474.1 pumilio homolog 3-like [Penaeus vannamei]	Q562C7|PUM3_RAT	Pumilio homolog 3 OS=Rattus norvegicus OX=10116 GN=Pum3 PE=2 SV=1
Esin.LG08.0161	-	-	-	-	-	ROT67638.1	ROT67638.1 hypothetical protein C7M84_014260 [Penaeus vannamei]	-	-
Esin.LG08.0162	Carbohydrate transport and metabolism	GO:0006506(GPI anchor biosynthetic process)	GO:0016021(integral component of membrane)	GO:0016758(transferase activity, transferring hexosyl groups)	K05284 PIGM; phosphatidylinositol glycan, class M [EC:2.4.1.-]	XP_027225082.1	XP_027225082.1 GPI mannosyltransferase 1-like [Penaeus vannamei]	Q5EA10|PIGM_BOVIN	GPI mannosyltransferase 1 OS=Bos taurus OX=9913 GN=PIGM PE=2 SV=1
Esin.LG08.0151	Lipid transport and metabolism; Transcription ; Signal transduction mechanisms	GO:0006468(protein phosphorylation)	-	GO:0004672(protein kinase activity),GO:0005524(ATP binding)	K08856 STK16; serine/threonine kinase 16 [EC:2.7.11.1]	ROT69928.1	ROT69928.1 Serine/threonine-protein kinase 16 [Penaeus vannamei]	P57760|STK16_RAT	Serine/threonine-protein kinase 16 OS=Rattus norvegicus OX=10116 GN=Stk16 PE=2 SV=2
Esin.LG08.0152	Transcription ; Chromatin structure and dynamics	GO:0006333(chromatin assembly or disassembly)	GO:0005634(nucleus)	-	K10753 ASF1; histone chaperone ASF1	XP_027229511.1	XP_027229511.1 histone chaperone asf1-like [Penaeus vannamei]	Q9V464|ASF1_DROME	Histone chaperone asf1 OS=Drosophila melanogaster OX=7227 GN=asf1 PE=1 SV=1
Esin.LG08.0153	-	-	-	-	-	XP_027225204.1	XP_027225204.1 mitochondrial fission regulator 2-like [Penaeus vannamei]	Q08BD8|MTRF2_DANRE	Mitochondrial fission regulator 2 OS=Danio rerio OX=7955 GN=mtfr2 PE=2 SV=1
Esin.LG21.0177	-	GO:0005975(carbohydrate metabolic process)	GO:0016020(membrane)	GO:0008107(galactoside 2-alpha-L-fucosyltransferase activity)	K00718 FUT1_2; galactoside 2-L-fucosyltransferase 1/2 [EC:2.4.1.69]	XP_027207559.1	XP_027207559.1 galactoside 2-alpha-L-fucosyltransferase 1-like [Penaeus vannamei]	Q29043|FUT1_PIG	Galactoside 2-alpha-L-fucosyltransferase 1 OS=Sus scrofa OX=9823 GN=FUT1 PE=2 SV=2
Esin.LG15.0134	-	-	-	-	-	XP_027206920.1	XP_027206920.1 hepatocyte nuclear factor 3-alpha-like [Penaeus vannamei]	-	-
Esin.LG15.0235	Intracellular trafficking, secretion, and vesicular transport	-	-	GO:0003924(GTPase activity),GO:0005525(GTP binding)	K07883 RAB3C; Ras-related protein Rab-3C	XP_027200357.1	XP_027200357.1 ras-related protein Rab-3 [Dermatophagoides pteronyssinus]	P25228|RAB3_DROME	Ras-related protein Rab-3 OS=Drosophila melanogaster OX=7227 GN=Rab3 PE=1 SV=1
Esin.LG33.0022	-	-	-	-	-	XP_027236660.1	XP_027236660.1 uncharacterized protein LOC113827914 [Penaeus vannamei]	-	-
Esin.LG33.0023	General function prediction only	-	-	-	-	ADO22611.1	ADO22611.1 LIM class homeobox transcription factor Lmx [Mnemiopsis leidyi]	Q9NBX4|RTXE_DROME	Probable RNA-directed DNA polymerase from transposon X-element OS=Drosophila melanogaster OX=7227 GN=X-element\ORF2 PE=3 SV=1
Esin.LG33.0024	-	-	-	-	-	-	-	-	-
Esin.LG33.0025	RNA processing and modification	GO:0032259(methylation)	-	GO:0003676(nucleic acid binding),GO:0008168(methyltransferase activity)	K14589 CMTR1, FTSJD2, MTR1; cap1 methyltransferase [EC:2.1.1.57]	XP_027227186.1	XP_027227186.1 LOW QUALITY PROTEIN: cap-specific mRNA (nucleoside-2'-O-)-methyltransferase 1-like [Penaeus vannamei]	Q6GQ76|CMTR1_XENLA	Cap-specific mRNA (nucleoside-2'-O-)-methyltransferase 1 OS=Xenopus laevis OX=8355 GN=cmtr1 PE=2 SV=1
Esin.LG33.0026	-	-	-	-	-	-	-	-	-
Esin.LG33.0027	General function prediction only	-	GO:0005856(cytoskeleton)	GO:0008092(cytoskeletal protein binding),GO:0003779(actin binding)	-	ROT73702.1	ROT73702.1 moesin/ezrin/radixin-like 1 [Penaeus vannamei]	Q29GR8|MOEH_DROPS	Moesin/ezrin/radixin homolog 1 OS=Drosophila pseudoobscura pseudoobscura OX=46245 GN=Moe PE=3 SV=3
Esin.LG10.0262	General function prediction only	GO:0015074(DNA integration)	-	GO:0003676(nucleic acid binding)	-	XP_027211329.1	XP_027211329.1 uncharacterized protein LOC113804643 [Penaeus vannamei]	Q09575|YRD6_CAEEL	Uncharacterized protein K02A2.6 OS=Caenorhabditis elegans OX=6239 GN=K02A2.6 PE=4 SV=1
Esin.LG08.0118	-	-	-	-	-	-	-	A7X409|LECM2_PHIOL	C-type lectin lectoxin-Phi2 OS=Philodryas olfersii OX=120305 PE=2 SV=1
Esin.LG08.0119	-	GO:0055114(oxidation-reduction process)	-	GO:0016491(oxidoreductase activity)	K10859 ALKBH2; DNA oxidative demethylase [EC:1.14.11.33]	XP_021916045.1	XP_021916045.1 DNA oxidative demethylase ALKBH2-like isoform X1 [Zootermopsis nevadensis]	Q6P6J4|ALKB2_MOUSE	DNA oxidative demethylase ALKBH2 OS=Mus musculus OX=10090 GN=Alkbh2 PE=1 SV=1
Esin.LG08.0120	Signal transduction mechanisms	GO:0006468(protein phosphorylation)	-	GO:0035091(phosphatidylinositol binding),GO:0004672(protein kinase activity),GO:0005524(ATP binding)	K20839 RSKL; ribosomal protein S6 kinase-like	XP_027236403.1	XP_027236403.1 uncharacterized protein LOC113827719 [Penaeus vannamei]	Q8BLK9|KS6C1_MOUSE	Ribosomal protein S6 kinase delta-1 OS=Mus musculus OX=10090 GN=Rps6kc1 PE=1 SV=2
Esin.LG08.0121	General function prediction only	-	-	-	-	XP_027229376.1	XP_027229376.1 uncharacterized protein LOC113821128 [Penaeus vannamei]	Q10126|YSM6_CAEEL	Putative uncharacterized transposon-derived protein F52C9.6 OS=Caenorhabditis elegans OX=6239 GN=F52C9.6 PE=5 SV=1
Esin.LG08.0122	-	-	-	-	-	KFU85997.1	KFU85997.1 hypothetical protein M959_07455, partial [Chaetura pelagica]	-	-
Esin.LG03.0161	Inorganic ion transport and metabolism; Signal transduction mechanisms	-	-	-	-	XP_026478541.1	XP_026478541.1 voltage-dependent calcium channel subunit alpha-2/delta-3-like [Ctenocephalides felis]	Q8CFG5|CA2D3_RAT	Voltage-dependent calcium channel subunit alpha-2/delta-3 OS=Rattus norvegicus OX=10116 GN=Cacna2d3 PE=1 SV=1
Esin.LG08.0163	-	-	-	-	-	ROT83273.1	ROT83273.1 putative GRIP1-associated protein 1-like, partial [Penaeus vannamei]	Q4V328|GRAP1_HUMAN	GRIP1-associated protein 1 OS=Homo sapiens OX=9606 GN=GRIPAP1 PE=1 SV=2
Esin.LG15.0118	Intracellular trafficking, secretion, and vesicular transport; Signal transduction mechanisms; Posttranslational modification, protein turnover, chaperones	GO:0006468(protein phosphorylation)	-	GO:0004672(protein kinase activity),GO:0005524(ATP binding),GO:0004674(protein serine/threonine kinase activity)	K08269 ULK2, ATG1; serine/threonine-protein kinase ULK2 [EC:2.7.11.1]	ROT78532.1	ROT78532.1 Serine/threonine-protein kinase unc-51 [Penaeus vannamei]	Q8IYT8|ULK2_HUMAN	Serine/threonine-protein kinase ULK2 OS=Homo sapiens OX=9606 GN=ULK2 PE=1 SV=3
Esin.LG08.0222	Signal transduction mechanisms; Defense mechanisms	-	-	-	-	ACC86854.1	ACC86854.1 C-type lectin-like domain-containing protein PtLP [Portunus trituberculatus]	P02707|LECH_CHICK	Hepatic lectin OS=Gallus gallus OX=9031 PE=1 SV=1
Esin.LG08.0104	Amino acid transport and metabolism	GO:0006508(proteolysis)	-	GO:0004252(serine-type endopeptidase activity)	-	ACI46638.1	ACI46638.1 serine proteinase [Portunus trituberculatus]	P21902|PCE_TACTR	Proclotting enzyme OS=Tachypleus tridentatus OX=6853 PE=1 SV=1
Esin.LG17.0227	General function prediction only	GO:0045454(cell redox homeostasis)	-	-	K17609 NXN; nucleoredoxin [EC:1.8.1.8]	XP_027238028.1	XP_027238028.1 nucleoredoxin-like [Penaeus vannamei]	Q6DKJ4|NXN_HUMAN	Nucleoredoxin OS=Homo sapiens OX=9606 GN=NXN PE=1 SV=2
Esin.LG17.0228	Function unknown	-	-	-	K20406 NPRL3; nitrogen permease regulator 3-like protein	XP_027228849.1	XP_027228849.1 GATOR complex protein NPRL3-like [Penaeus vannamei]	Q8VIJ8|NPRL3_MOUSE	GATOR complex protein NPRL3 OS=Mus musculus OX=10090 GN=Nprl3 PE=1 SV=1
Esin.LG17.0229	Lipid transport and metabolism	-	-	GO:0008289(lipid binding)	-	AAL68638.1	AAL68638.1 cellular retinoic acid/retinol binding protein [Metapenaeus ensis]	C4N147|FABP1_DORPE	Sodium/calcium exchanger regulatory protein 1 OS=Doryteuthis pealeii OX=1051067 PE=1 SV=1
Esin.LG17.0230	Cell cycle control, cell division, chromosome partitioning	-	GO:0005634(nucleus)	-	-	XP_027223385.1	XP_027223385.1 cyclin-J-like protein isoform X2 [Penaeus vannamei]	Q3TZI6|CCNJ_MOUSE	Cyclin-J OS=Mus musculus OX=10090 GN=Ccnj PE=2 SV=2
Esin.LG17.0231	Signal transduction mechanisms	-	-	-	K20465 OSBPL9_10_11, ORP9_10_11; oxysterol-binding protein-related protein 9/10/11	XP_027224999.1	XP_027224999.1 oxysterol-binding protein-related protein 11-like [Penaeus vannamei]	Q9BXB4|OSB11_HUMAN	Oxysterol-binding protein-related protein 11 OS=Homo sapiens OX=9606 GN=OSBPL11 PE=1 SV=2
Esin.LG15.0236	Signal transduction mechanisms	-	-	GO:0005515(protein binding)	-	ROT65213.1	ROT65213.1 Rap1 GTPase-GDP dissociation stimulator 1-B [Penaeus vannamei]	O93614|GDS1A_XENLA	Rap1 GTPase-GDP dissociation stimulator 1-A OS=Xenopus laevis OX=8355 GN=rap1gds1-a PE=1 SV=1
Esin.LG09.0093	-	-	-	-	-	XP_027226609.1	XP_027226609.1 uncharacterized protein LOC113818614 [Penaeus vannamei]	-	-
Esin.LG09.0094	General function prediction only	-	-	-	K14401 CPSF1, CFT1; cleavage and polyadenylation specificity factor subunit 1	KFD60560.1	KFD60560.1 hypothetical protein M514_27264 [Trichuris suis]	-	-
Esin.LG15.0217	Function unknown	-	-	-	K15289 SLC35F5; solute carrier family 35, member F5	XP_027222522.1	XP_027222522.1 solute carrier family 35 member F5-like isoform X1 [Penaeus vannamei]	Q8WV83|S35F5_HUMAN	Solute carrier family 35 member F5 OS=Homo sapiens OX=9606 GN=SLC35F5 PE=1 SV=1
Esin.LG15.0190	-	-	-	-	-	ROT71547.1	ROT71547.1 TBC1 domain family member 19-like [Penaeus vannamei]	Q8N5T2|TBC19_HUMAN	TBC1 domain family member 19 OS=Homo sapiens OX=9606 GN=TBC1D19 PE=1 SV=2
Esin.LG15.0191	Posttranslational modification, protein turnover, chaperones	GO:0043161(proteasome-mediated ubiquitin-dependent protein catabolic process),GO:0051603(proteolysis involved in cellular protein catabolic process)	GO:0019774(proteasome core complex, beta-subunit complex),GO:0005839(proteasome core complex)	GO:0004298(threonine-type endopeptidase activity)	K02735 PSMB3; 20S proteasome subunit beta 3 [EC:3.4.25.1]	AXR98469.1	AXR98469.1 proteasome subunit beta type-3, partial [Procambarus clarkii]	O73817|PSB3_ONCMY	Proteasome subunit beta type-3 OS=Oncorhynchus mykiss OX=8022 GN=psmb3 PE=2 SV=1
Esin.LG15.0221	Intracellular trafficking, secretion, and vesicular transport; Signal transduction mechanisms	-	-	-	-	XP_027230932.1	XP_027230932.1 protein unc-13 homolog 4B-like [Penaeus vannamei]	Q9VBY8|UN13B_DROME	Protein unc-13 homolog 4B OS=Drosophila melanogaster OX=7227 GN=stac PE=1 SV=5
Esin.LG15.0222	Lipid transport and metabolism; General function prediction only	GO:0055085(transmembrane transport)	GO:0016021(integral component of membrane)	GO:0005524(ATP binding),GO:0016887(ATPase activity),GO:0042626(ATPase activity, coupled to transmembrane movement of substances)	K05678 ABCD4, PXMP1L; ATP-binding cassette, subfamily D (ALD), member 4	XP_027208849.1	XP_027208849.1 ATP-binding cassette sub-family D member 4-like [Penaeus vannamei]	O89016|ABCD4_MOUSE	ATP-binding cassette sub-family D member 4 OS=Mus musculus OX=10090 GN=Abcd4 PE=1 SV=2
Esin.LG15.0117	Function unknown	-	-	-	-	XP_027225719.1	XP_027225719.1 replication stress response regulator SDE2-like [Penaeus vannamei]	Q07G43|SDE2_XENTR	Replication stress response regulator SDE2 OS=Xenopus tropicalis OX=8364 GN=sde2 PE=2 SV=1
Esin.LG15.0234	-	-	-	-	-	KFM57846.1	KFM57846.1 Sine oculis-binding protein-like protein, partial [Stegodyphus mimosarum]	Q0P5V2|SOBP_MOUSE	Sine oculis-binding protein homolog OS=Mus musculus OX=10090 GN=Sobp PE=1 SV=1
Esin.LG08.0223	-	-	-	-	-	XP_027230559.1	XP_027230559.1 uncharacterized protein LOC113822215 [Penaeus vannamei]	-	-
Esin.LG33.0007	Lipid transport and metabolism	-	-	GO:0003824(catalytic activity)	K22369 EPHX4; epoxide hydrolase 4 [EC:3.3.-.-]	XP_027236782.1	XP_027236782.1 epoxide hydrolase 4-like [Penaeus vannamei]	Q8IUS5|EPHX4_HUMAN	Epoxide hydrolase 4 OS=Homo sapiens OX=9606 GN=EPHX4 PE=2 SV=2
Esin.LG33.0008	-	-	-	GO:0005515(protein binding)	K19750 DNAAF1, LRRC50, ODA7; dynein assembly factor 1, axonemal	XP_027215259.1	XP_027215259.1 dynein assembly factor 1, axonemal-like [Penaeus vannamei]	Q7ZV84|DAAF1_DANRE	Dynein assembly factor 1, axonemal OS=Danio rerio OX=7955 GN=dnaaf1 PE=2 SV=2
Esin.LG33.0009	General function prediction only	-	-	GO:0005515(protein binding)	-	XP_027215251.1	XP_027215251.1 cilia- and flagella-associated protein 52-like [Penaeus vannamei]	A8ILK1|CFA52_CHLRE	Cilia- and flagella-associated protein 52 OS=Chlamydomonas reinhardtii OX=3055 GN=CFAP52 PE=1 SV=1
Esin.LG33.0028	General function prediction only	-	-	-	-	-	-	-	-
Esin.LG15.0135	General function prediction only	-	-	-	K22696 EEF2KMT; protein-lysine N-methyltransferase EEF2KMT [EC:2.1.1.-]	XP_027206913.1	XP_027206913.1 protein-lysine N-methyltransferase EEF2KMT-like isoform X1 [Penaeus vannamei]	Q96G04|EF2KT_HUMAN	Protein-lysine N-methyltransferase EEF2KMT OS=Homo sapiens OX=9606 GN=EEF2KMT PE=1 SV=2
Esin.LG08.0224	Signal transduction mechanisms; Defense mechanisms	-	-	-	-	AEO92002.1	AEO92002.1 C-type lectin 2 [Scylla paramamosain]	P02707|LECH_CHICK	Hepatic lectin OS=Gallus gallus OX=9031 PE=1 SV=1
Esin.LG15.0192	Cell wall/membrane/envelope biogenesis; Posttranslational modification, protein turnover, chaperones	GO:0006506(GPI anchor biosynthetic process)	GO:0005789(endoplasmic reticulum membrane)	-	K05287 PIGF; phosphatidylinositol glycan, class F [EC:2.7.-.-]	XP_027217925.1	XP_027217925.1 phosphatidylinositol-glycan biosynthesis class F protein-like [Penaeus vannamei]	O09101|PIGF_MOUSE	Phosphatidylinositol-glycan biosynthesis class F protein OS=Mus musculus OX=10090 GN=Pigf PE=1 SV=1
Esin.LG15.0226	-	-	-	-	-	XP_027224927.1	XP_027224927.1 coiled-coil domain-containing protein 137-like, partial [Penaeus vannamei]	Q8R0K4|CC137_MOUSE	Coiled-coil domain-containing protein 137 OS=Mus musculus OX=10090 GN=Ccdc137 PE=2 SV=1
Esin.LG33.0010	-	-	-	-	-	KFP66142.1	KFP66142.1 hypothetical protein N322_10227, partial [Cariama cristata]	-	-
Esin.LG33.0011	General function prediction only	-	-	-	-	XP_004207382.1	XP_004207382.1 PREDICTED: uncharacterized protein LOC101239097 [Hydra vulgaris]	-	-
Esin.LG15.0193	-	-	-	-	-	XP_002070131.1	XP_002070131.1 serine palmitoyltransferase small subunit A [Drosophila willistoni]	Q969W0|SPTSA_HUMAN	Serine palmitoyltransferase small subunit A OS=Homo sapiens OX=9606 GN=SPTSSA PE=1 SV=2
Esin.LG15.0194	-	-	-	-	-	XP_027217924.1	XP_027217924.1 uncharacterized protein LOC113810428 [Penaeus vannamei]	-	-
Esin.LG15.0237	Carbohydrate transport and metabolism	GO:0006486(protein glycosylation)	-	GO:0008373(sialyltransferase activity)	-	XP_026294279.1	XP_026294279.1 beta-galactoside alpha-2,6-sialyltransferase 2 [Frankliniella occidentalis]	Q96JF0|SIAT2_HUMAN	Beta-galactoside alpha-2,6-sialyltransferase 2 OS=Homo sapiens OX=9606 GN=ST6GAL2 PE=1 SV=2
Esin.LG15.0238	Translation, ribosomal structure and biogenesis	GO:0006120(mitochondrial electron transport, NADH to ubiquinone),GO:0006396(RNA processing)	GO:0005747(mitochondrial respiratory chain complex I),GO:0000178(exosome (RNase complex))	-	K03678 RRP45, EXOSC9; exosome complex component RRP45	ROT69600.1	ROT69600.1 hypothetical protein C7M84_012188 [Penaeus vannamei]	Q3SWZ4|EXOS9_BOVIN	Exosome complex component RRP45 OS=Bos taurus OX=9913 GN=EXOSC9 PE=2 SV=1
Esin.LG15.0225	Nucleotide transport and metabolism	GO:0006207('de novo' pyrimidine nucleobase biosynthetic process),GO:0055114(oxidation-reduction process)	GO:0016020(membrane),GO:0005737(cytoplasm)	GO:0004152(dihydroorotate dehydrogenase activity),GO:0003824(catalytic activity),GO:0016627(oxidoreductase activity, acting on the CH-CH group of donors)	K00254 DHODH, pyrD; dihydroorotate dehydrogenase [EC:1.3.5.2]	XP_026294452.1	XP_026294452.1 dihydroorotate dehydrogenase (quinone), mitochondrial [Frankliniella occidentalis]	Q02127|PYRD_HUMAN	Dihydroorotate dehydrogenase (quinone), mitochondrial OS=Homo sapiens OX=9606 GN=DHODH PE=1 SV=3
Esin.LG21.0181	-	-	-	-	-	-	-	Q9URU4|PFL5_SCHPO	Putative cell agglutination protein pfl5 OS=Schizosaccharomyces pombe (strain 972 / ATCC 24843) OX=284812 GN=pfl5 PE=3 SV=1
Esin.LG21.0182	General function prediction only	-	-	-	K05466 ANGPT2; angiopoietin 2	ROT77848.1	ROT77848.1 putative angiopoietin-1 isoform X2 [Penaeus vannamei]	Q15389|ANGP1_HUMAN	Angiopoietin-1 OS=Homo sapiens OX=9606 GN=ANGPT1 PE=1 SV=2
Esin.LG30.0162	-	-	-	-	-	KFV01305.1	KFV01305.1 hypothetical protein N340_00379, partial [Tauraco erythrolophus]	-	-
Esin.LG42.0031	General function prediction only	-	-	-	-	XP_027226835.1	XP_027226835.1 uncharacterized protein LOC113818840 [Penaeus vannamei]	-	-
Esin.LG17.0200	-	-	-	-	-	XP_026467574.1	XP_026467574.1 uncharacterized protein LOC113371144 [Ctenocephalides felis]	-	-
Esin.LG33.0046	-	GO:0043248(proteasome assembly)	GO:0005783(endoplasmic reticulum)	-	K11875 PSMG1, DSCR2, PAC1; proteasome assembly chaperone 1	XP_027232278.1	XP_027232278.1 proteasome assembly chaperone 1-like [Penaeus vannamei]	Q6DG91|PSMG1_DANRE	Proteasome assembly chaperone 1 OS=Danio rerio OX=7955 GN=psmg1 PE=2 SV=1
Esin.LG33.0047	Transcription ; Cell cycle control, cell division, chromosome partitioning	-	-	GO:0003676(nucleic acid binding)	K19495 JAZF1; juxtaposed with another zinc finger protein 1	XP_027230037.1	XP_027230037.1 zinc finger X-linked protein ZXDA-like isoform X1 [Penaeus vannamei]	Q80ZQ5|JAZF1_MOUSE	Juxtaposed with another zinc finger protein 1 OS=Mus musculus OX=10090 GN=Jazf1 PE=1 SV=2
Esin.LG33.0048	Posttranslational modification, protein turnover, chaperones	GO:0016579(protein deubiquitination)	-	GO:0036459(thiol-dependent ubiquitinyl hydrolase activity)	-	XP_027209025.1	XP_027209025.1 uncharacterized protein LOC113802616 [Penaeus vannamei]	Q13107|UBP4_HUMAN	Ubiquitin carboxyl-terminal hydrolase 4 OS=Homo sapiens OX=9606 GN=USP4 PE=1 SV=3
Esin.LG33.0049	Signal transduction mechanisms	-	-	GO:0005515(protein binding)	K05120 TIE1; tyrosine kinase receptor 1 [EC:2.7.10.1]	XP_027235352.1	XP_027235352.1 uncharacterized protein LOC113826662, partial [Penaeus vannamei]	Q06807|TIE2_BOVIN	Angiopoietin-1 receptor OS=Bos taurus OX=9913 GN=TEK PE=2 SV=1
Esin.LG15.0239	Signal transduction mechanisms	-	-	-	-	XP_027228648.1	XP_027228648.1 pyruvate dehydrogenase (acetyl-transferring) kinase, mitochondrial-like isoform X1 [Penaeus vannamei]	P91622|PDK_DROME	[Pyruvate dehydrogenase (acetyl-transferring)] kinase, mitochondrial OS=Drosophila melanogaster OX=7227 GN=Pdk PE=2 SV=2
Esin.LG30.0157	-	-	-	-	-	-	-	-	-
Esin.LG04.0034	-	-	-	-	-	XP_015834342.1	XP_015834342.1 PREDICTED: piggyBac transposable element-derived protein 4 [Tribolium castaneum]	Q96DM1|PGBD4_HUMAN	PiggyBac transposable element-derived protein 4 OS=Homo sapiens OX=9606 GN=PGBD4 PE=2 SV=3
Esin.LG15.0240	-	-	-	-	-	-	-	-	-
Esin.LG15.0241	Amino acid transport and metabolism	GO:0006807(nitrogen compound metabolic process)	-	-	K01435 BTD; biotinidase [EC:3.5.1.12]	ROT66862.1	ROT66862.1 putative vanin-like protein 2 isoform X1 [Penaeus vannamei]	O95498|VNN2_HUMAN	Vascular non-inflammatory molecule 2 OS=Homo sapiens OX=9606 GN=VNN2 PE=1 SV=3
Esin.LG10.0218	Signal transduction mechanisms	-	-	GO:0008083(growth factor activity)	K04669 TGFBRX; TGF-beta receptor, other	XP_003696965.1	XP_003696965.1 PREDICTED: inhibin beta C chain [Apis florea]	O61643|INHB_DROME	Inhibin beta chain OS=Drosophila melanogaster OX=7227 GN=Actbeta PE=2 SV=2
Esin.LG10.0219	Posttranslational modification, protein turnover, chaperones	GO:0016925(protein sumoylation)	-	GO:0005515(protein binding)	K12160 SUMO, SMT3; small ubiquitin-related modifier	XP_027210969.1	XP_027210969.1 small ubiquitin-related modifier 3-like [Penaeus vannamei]	Q5XIF4|SUMO3_RAT	Small ubiquitin-related modifier 3 OS=Rattus norvegicus OX=10116 GN=Sumo3 PE=3 SV=1
Esin.LG10.0217	General function prediction only	GO:0006468(protein phosphorylation)	-	GO:0004672(protein kinase activity),GO:0005524(ATP binding)	K06228 FU; fused [EC:2.7.11.1]	XP_027225733.1	XP_027225733.1 serine/threonine-protein kinase fused-like [Penaeus vannamei]	Q69ZM6|STK36_MOUSE	Serine/threonine-protein kinase 36 OS=Mus musculus OX=10090 GN=Stk36 PE=1 SV=3
Esin.LG33.0050	Replication, recombination and repair	GO:0006284(base-excision repair),GO:0006281(DNA repair)	-	GO:0016787(hydrolase activity),GO:0003824(catalytic activity)	K03575 mutY; A/G-specific adenine glycosylase [EC:3.2.2.31]	XP_027229985.1	XP_027229985.1 adenine DNA glycosylase-like [Penaeus vannamei]	Q9UIF7|MUTYH_HUMAN	Adenine DNA glycosylase OS=Homo sapiens OX=9606 GN=MUTYH PE=1 SV=1
Esin.LG33.0051	Amino acid transport and metabolism	-	-	-	-	XP_027211770.1	XP_027211770.1 dihydropteridine reductase-like [Penaeus vannamei]	P09417|DHPR_HUMAN	Dihydropteridine reductase OS=Homo sapiens OX=9606 GN=QDPR PE=1 SV=2
Esin.LG33.0029	Function unknown	GO:0055114(oxidation-reduction process)	-	-	K15717 K15717; prostamide/prostaglandin F2alpha synthase [EC:1.11.1.20]	AJC52503.1	AJC52503.1 prostaglandin F synthase [Scylla olivacea]	Q58CY6|PXL2B_BOVIN	Prostamide/prostaglandin F synthase OS=Bos taurus OX=9913 GN=PRXL2B PE=2 SV=1
Esin.LG33.0045	-	-	-	-	-	XP_027230908.1	XP_027230908.1 uncharacterized protein LOC113822577 [Penaeus vannamei]	-	-
Esin.LG17.0199	Lipid transport and metabolism	GO:0046856(phosphatidylinositol dephosphorylation)	-	-	K01106 E3.1.3.56; inositol-1,4,5-trisphosphate 5-phosphatase [EC:3.1.3.56]	XP_027218762.1	XP_027218762.1 uncharacterized protein LOC113811257 [Penaeus vannamei]	Q29467|I5P1_CANLF	Inositol polyphosphate-5-phosphatase A OS=Canis lupus familiaris OX=9615 GN=INPP5A PE=1 SV=1
Esin.LG56.0069	Cell wall/membrane/envelope biogenesis	GO:0006486(protein glycosylation)	-	GO:0004378(GDP-Man:Man1GlcNAc2-PP-Dol alpha-1,3-mannosyltransferase activity)	K03843 ALG2; alpha-1,3/alpha-1,6-mannosyltransferase [EC:2.4.1.132 2.4.1.257]	ROT75405.1	ROT75405.1 putative alpha-1,3/1,6-mannosyltransferase ALG2 [Penaeus vannamei]	Q9H553|ALG2_HUMAN	Alpha-1,3/1,6-mannosyltransferase ALG2 OS=Homo sapiens OX=9606 GN=ALG2 PE=1 SV=1
Esin.LG56.0070	Extracellular structures	-	GO:0005581(collagen trimer)	GO:0005201(extracellular matrix structural constituent)	K06237 COL4A; collagen, type IV, alpha	KDR19588.1	KDR19588.1 hypothetical protein L798_06387, partial [Zootermopsis nevadensis]	P08120|CO4A1_DROME	Collagen alpha-1(IV) chain OS=Drosophila melanogaster OX=7227 GN=Col4a1 PE=1 SV=3
Esin.LG15.0223	Inorganic ion transport and metabolism	GO:0006812(cation transport),GO:0055085(transmembrane transport)	GO:0016021(integral component of membrane)	GO:0008324(cation transmembrane transporter activity)	-	XP_027208847.1	XP_027208847.1 zinc transporter 7-like [Penaeus vannamei]	A4IFD7|ZNT7_BOVIN	Zinc transporter 7 OS=Bos taurus OX=9913 GN=SLC30A7 PE=2 SV=1
Esin.LG15.0224	-	-	-	-	-	-	-	-	-
Esin.LG34.0110	-	-	-	-	-	XP_027235080.1	XP_027235080.1 uncharacterized protein LOC113826396 [Penaeus vannamei]	-	-
Esin.LG34.0111	-	-	-	-	-	ROT67557.1	ROT67557.1 Variant Ionotropic Glutamate Receptor [Penaeus vannamei]	-	-
Esin.LG33.0012	Inorganic ion transport and metabolism; Signal transduction mechanisms	GO:0007154(cell communication),GO:0055085(transmembrane transport),GO:0006816(calcium ion transport)	GO:0016021(integral component of membrane),GO:0016020(membrane)	GO:0005432(calcium:sodium antiporter activity)	K05849 SLC8A, NCX; solute carrier family 8 (sodium/calcium exchanger)	AIW68619.1	AIW68619.1 sodium calcium exchanger 1, partial [Cherax quadricarinatus]	Q8K596|NAC2_MOUSE	Sodium/calcium exchanger 2 OS=Mus musculus OX=10090 GN=Slc8a2 PE=1 SV=1
Esin.LG34.0112	Inorganic ion transport and metabolism; Amino acid transport and metabolism; Signal transduction mechanisms	-	-	-	-	ROT76760.1	ROT76760.1 Variant Ionotropic Glutamate Receptor [Penaeus vannamei]	Q62640|GRID1_RAT	Glutamate receptor ionotropic, delta-1 OS=Rattus norvegicus OX=10116 GN=Grid1 PE=2 SV=1
Esin.LG33.0043	Cell wall/membrane/envelope biogenesis	-	-	GO:0031409(pigment binding)	K03098 APOD; apolipoprotein D and lipocalin family protein	ROT69307.1	ROT69307.1 putative apolipoprotein D-like [Penaeus vannamei]	P05090|APOD_HUMAN	Apolipoprotein D OS=Homo sapiens OX=9606 GN=APOD PE=1 SV=1
Esin.LG33.0044	Signal transduction mechanisms	GO:0007165(signal transduction)	-	-	K13808 ARR1; arrestin-1	ROT69308.1	ROT69308.1 arrestin1 precursor [Penaeus vannamei]	P55274|ARRH_HELVI	Arrestin homolog OS=Heliothis virescens OX=7102 PE=3 SV=1
Esin.LG56.0071	Extracellular structures	-	GO:0005581(collagen trimer)	GO:0005201(extracellular matrix structural constituent)	K06237 COL4A; collagen, type IV, alpha	XP_027224930.1	XP_027224930.1 LOW QUALITY PROTEIN: collagen alpha-5(IV) chain-like, partial [Penaeus vannamei]	P17139|CO4A1_CAEEL	Collagen alpha-1(IV) chain OS=Caenorhabditis elegans OX=6239 GN=emb-9 PE=1 SV=5
Esin.LG56.0072	-	-	-	-	-	ROT70172.1	ROT70172.1 hypothetical protein C7M84_011564, partial [Penaeus vannamei]	Q9VB11|UNC80_DROME	Protein unc-80 homolog OS=Drosophila melanogaster OX=7227 GN=unc80 PE=1 SV=5
Esin.Scf410.0003	General function prediction only	-	-	GO:0008146(sulfotransferase activity)	-	AJC52502.1	AJC52502.1 estrogen sulfotransferase [Scylla olivacea]	Q8JG30|ST1B1_CHICK	Sulfotransferase family cytosolic 1B member 1 OS=Gallus gallus OX=9031 GN=SULT1B1 PE=2 SV=1
Esin.LG17.0197	RNA processing and modification	-	-	GO:0003676(nucleic acid binding),GO:0005524(ATP binding)	K14805 DDX24, MAK5; ATP-dependent RNA helicase DDX24/MAK5 [EC:3.6.4.13]	XP_027234786.1	XP_027234786.1 ATP-dependent RNA helicase DDX24-like [Penaeus vannamei]	Q9GZR7|DDX24_HUMAN	ATP-dependent RNA helicase DDX24 OS=Homo sapiens OX=9606 GN=DDX24 PE=1 SV=1
Esin.LG17.0198	-	-	-	-	K15902 PCC1, LAGE3; EKC/KEOPS complex subunit PCC1/LAGE3	XP_027232128.1	XP_027232128.1 uncharacterized protein LOC113823651 isoform X1 [Penaeus vannamei]	Q14657|LAGE3_HUMAN	EKC/KEOPS complex subunit LAGE3 OS=Homo sapiens OX=9606 GN=LAGE3 PE=1 SV=2
Esin.LG63.0007	Inorganic ion transport and metabolism; Amino acid transport and metabolism; Signal transduction mechanisms	-	GO:0016020(membrane)	GO:0004970(ionotropic glutamate receptor activity)	-	ROT80566.1	ROT80566.1 Variant Ionotropic Glutamate Receptor [Penaeus vannamei]	P19439|GLRK_CHICK	Probable glutamate receptor OS=Gallus gallus OX=9031 GN=KBP PE=1 SV=1
Esin.LG17.0191	General function prediction only	GO:0051260(protein homooligomerization)	-	GO:0005515(protein binding)	K21915 KCTD3; BTB/POZ domain-containing protein KCTD3	XP_967754.2	XP_967754.2 PREDICTED: BTB/POZ domain-containing protein KCTD3 isoform X2 [Tribolium castaneum]	Q9Y597|KCTD3_HUMAN	BTB/POZ domain-containing protein KCTD3 OS=Homo sapiens OX=9606 GN=KCTD3 PE=1 SV=2
Esin.LG17.0192	Transcription	GO:0006355(regulation of transcription, DNA-templated),GO:0051726(regulation of cell cycle)	GO:0005667(transcription factor complex)	GO:0003700(DNA-binding transcription factor activity)	K09394 TFDPN; transcription factor Dp, invertebrate	XP_027217406.1	XP_027217406.1 transcription factor Dp-1-like isoform X2 [Penaeus vannamei]	Q14186|TFDP1_HUMAN	Transcription factor Dp-1 OS=Homo sapiens OX=9606 GN=TFDP1 PE=1 SV=1
Esin.LG17.0193	Function unknown	-	-	-	K22755 UFL1; E3 UFM1-protein ligase 1 [EC:2.3.2.-]	XP_027227498.1	XP_027227498.1 E3 UFM1-protein ligase 1-like [Penaeus vannamei]	Q4R367|UFL1_MACFA	E3 UFM1-protein ligase 1 OS=Macaca fascicularis OX=9541 GN=UFL1 PE=2 SV=1
Esin.LG17.0194	-	-	-	GO:0003676(nucleic acid binding),GO:0005515(protein binding)	-	XP_027223146.1	XP_027223146.1 zinc finger protein 236-like isoform X2 [Penaeus vannamei]	Q24206|BRC4_DROME	Broad-complex core protein isoform 6 OS=Drosophila melanogaster OX=7227 GN=br PE=1 SV=2
Esin.LG17.0195	-	-	-	-	-	XP_027223136.1	XP_027223136.1 uncharacterized protein LOC113815254, partial [Penaeus vannamei]	-	-
Esin.Scf1704.0001	Lipid transport and metabolism; Translation, ribosomal structure and biogenesis; Signal transduction mechanisms	-	-	-	K19176 FAAH2; fatty acid amide hydrolase 2 [EC:3.5.1.99]	ROT66489.1	ROT66489.1 Fatty-acid amide hydrolase 2 [Penaeus vannamei]	Q6DH69|FAH2A_DANRE	Fatty-acid amide hydrolase 2-A OS=Danio rerio OX=7955 GN=faah2a PE=2 SV=1
Esin.LG04.0033	-	-	-	-	-	XP_027223264.1	XP_027223264.1 uncharacterized protein LOC113815373 [Penaeus vannamei]	-	-
